# Supplementary material for: Identification of Post-Transcriptional Modulators of Breast Cancer Transcription Factor Activity Using MINDy
Source: PLoS One. 2016 Dec 20;11(12):e0168770. doi: 10.1371/journal.pone.0168770 (PMC5173250; doi:10.1371/journal.pone.0168770)
Supplement: S1 Table — (XLS) [file pone.0168770.s004.xls]

## Sheet: Sequences_by_Ord_wShippingRack_
siRNA Custom Plate
Plate	Well	Pool Catalog Number	Duplex Catalog Number	Gene Symbol	GENE ID	Gene Accession	GI Number	Sequence
Plate 1	A02	L-020199-00	J-020199-05	SPDEF	25803	NM_012391	6912579	UUAGGUGGCUCAACAAGGA
Plate 1	A02	L-020199-00	J-020199-06	SPDEF	25803	NM_012391	6912579	GAGGAGAGCUGGACCGACA
Plate 1	A02	L-020199-00	J-020199-07	SPDEF	25803	NM_012391	6912579	GCGAAGUGCUCAAGGACAU
Plate 1	A02	L-020199-00	J-020199-08	SPDEF	25803	NM_012391	6912579	CCACAGCUAUGGCCGCUUC
Plate 1	A03	L-018546-01	J-018546-09	CNKSR3	154043	NM_173515	74316005	CAGGAAAGCCGGAGACGAA
Plate 1	A03	L-018546-01	J-018546-10	CNKSR3	154043	NM_173515	74316005	CAUAAGUAGCCGACGGAAA
Plate 1	A03	L-018546-01	J-018546-11	CNKSR3	154043	NM_173515	74316005	GGAUUGCUUUGUAGCGGAA
Plate 1	A03	L-018546-01	J-018546-12	CNKSR3	154043	NM_173515	74316005	GAAUUAUGGCCUCGAAACU
Plate 1	A04	L-007505-01	J-007505-09	SLC28A3	64078	NM_022127	11545852	CAAAUACGAACAUCGAAUU
Plate 1	A04	L-007505-01	J-007505-10	SLC28A3	64078	NM_022127	11545852	AGUCUGAACUCCACGCCAU
Plate 1	A04	L-007505-01	J-007505-11	SLC28A3	64078	NM_022127	11545852	CCACUUGUUAACAGCGUCA
Plate 1	A04	L-007505-01	J-007505-12	SLC28A3	64078	NM_022127	11545852	CCAAAUUUGUAAACGGUGU
Plate 1	A05	L-007609-01	J-007609-09	SLC6A9	6536	NM_001024845	67782316	GGGCAACCAGAUCGAGUUU
Plate 1	A05	L-007609-01	J-007609-10	SLC6A9	6536	NM_001024845	67782316	CUCCAGGACUCCCGGAUAU
Plate 1	A05	L-007609-01	J-007609-11	SLC6A9	6536	NM_001024845	67782316	UCAUGUACAUCUACGGGCA
Plate 1	A05	L-007609-01	J-007609-12	SLC6A9	6536	NM_001024845	67782316	GGAGUGGGCUAUGGUAUGA
Plate 1	A06	L-017016-01	J-017016-09	ERRFI1	54206	NM_018948	21314673	GUGGCCACGUGAAGCGUAA
Plate 1	A06	L-017016-01	J-017016-10	ERRFI1	54206	NM_018948	21314673	CAUAGUUGGUGUUCCGAUU
Plate 1	A06	L-017016-01	J-017016-11	ERRFI1	54206	NM_018948	21314673	GCAAAGACAGAACAGCGAA
Plate 1	A06	L-017016-01	J-017016-12	ERRFI1	54206	NM_018948	21314673	CCAAAAGCCUUCCGUCUUA
Plate 1	A07	L-012119-00	J-012119-05	LAMC2	3918	NM_018891	9845499	GCACAAGAAGCACUGAGUA
Plate 1	A07	L-012119-00	J-012119-06	LAMC2	3918	NM_018891	9845499	GCAGGUGUUUGAAGUGUAU
Plate 1	A07	L-012119-00	J-012119-07	LAMC2	3918	NM_018891	9845499	GGGUGGUGAUGGAGUAGUA
Plate 1	A07	L-012119-00	J-012119-08	LAMC2	3918	NM_018891	9845499	GAAGGUUACUGCGGAAUCU
Plate 1	A08	L-011710-00	J-011710-05	KRT15	3866	NM_002275	24430189	GAUGCGAGAUGGAGGCUCA
Plate 1	A08	L-011710-00	J-011710-06	KRT15	3866	NM_002275	24430189	CCACAAGAGAGAAAUCUAA
Plate 1	A08	L-011710-00	J-011710-07	KRT15	3866	NM_002275	24430189	GGAGGUGGAAGCCGAAGUA
Plate 1	A08	L-011710-00	J-011710-08	KRT15	3866	NM_002275	24430189	CAAGAUGGCUGGCAUUGGC
Plate 1	A09	L-004207-00	J-004207-05	ETV4	2118	NM_001986	24307882	GGGCAGAGCAACGGAAUUU
Plate 1	A09	L-004207-00	J-004207-06	ETV4	2118	NM_001986	24307882	GAAUGGAGUUCAAGCUCAU
Plate 1	A09	L-004207-00	J-004207-07	ETV4	2118	NM_001986	24307882	GGACUUCGCCUACGACUCA
Plate 1	A09	L-004207-00	J-004207-08	ETV4	2118	NM_001986	24307882	GAUGAAAGCCGGAUACUUG
Plate 1	A10	L-009883-00	J-009883-06	ARHGEF2	9181	NM_004723	15011973	GAAUUAAGAUGGAGUUGCA
Plate 1	A10	L-009883-00	J-009883-07	ARHGEF2	9181	NM_004723	15011973	GUGCGGAGCAGAUGUGUAA
Plate 1	A10	L-009883-00	J-009883-08	ARHGEF2	9181	NM_004723	15011973	GAAGGUAGCAGCCGUCUGU
Plate 1	A10	L-009883-00	J-009883-09	ARHGEF2	9181	NM_004723	15011973	CCACGGAACUGGCAUUACU
Plate 1	A11	L-021507-00	J-021507-05	SOX9	6662	NM_000346	37704387	GGAACAACCCGUCUACACA
Plate 1	A11	L-021507-00	J-021507-06	SOX9	6662	NM_000346	37704387	GAACAAGCCGCACGUCAAG
Plate 1	A11	L-021507-00	J-021507-07	SOX9	6662	NM_000346	37704387	GACCUUCGAUGUCAACGAG
Plate 1	A11	L-021507-00	J-021507-08	SOX9	6662	NM_000346	37704387	GGAAGUCGGUGAAGAACGG
Plate 1	B02	L-010319-00	J-010319-05	FOXA1	3169	NM_004496	24497500	GCACUGCAAUACUCGCCUU
Plate 1	B02	L-010319-00	J-010319-06	FOXA1	3169	NM_004496	24497500	CCUCGGAGCAGCAGCAUAA
Plate 1	B02	L-010319-00	J-010319-07	FOXA1	3169	NM_004496	24497500	GAACAGCUACUACGCAGAC
Plate 1	B02	L-010319-00	J-010319-08	FOXA1	3169	NM_004496	24497500	CCUAAACACUUCCUAGCUC
Plate 1	B03	L-009250-00	J-009250-05	NFIX	4784	NM_002501	56549648	UGACGGAGCUGGUGAGAGU
Plate 1	B03	L-009250-00	J-009250-06	NFIX	4784	NM_002501	56549648	GAAUCCGGACAAUCAGAUA
Plate 1	B03	L-009250-00	J-009250-07	NFIX	4784	NM_002501	56549648	CCAACGGGCACUUAAGUUU
Plate 1	B03	L-009250-00	J-009250-08	NFIX	4784	NM_002501	56549648	GGACAGCAUUCGCAACGAC
Plate 1	B04	L-010581-00	J-010581-05	VANGL2	57216	NM_020335	62955804	GCACCAAGAAGGUCCCAUU
Plate 1	B04	L-010581-00	J-010581-06	VANGL2	57216	NM_020335	62955804	GGGAUGAGCGGGAUGACAA
Plate 1	B04	L-010581-00	J-010581-07	VANGL2	57216	NM_020335	62955804	GACCGACACCGCUCUAAGA
Plate 1	B04	L-010581-00	J-010581-08	VANGL2	57216	NM_020335	62955804	GAUCCCAAGUCACACAAGU
Plate 1	B05	L-015354-02	J-015354-17	ZFP82	284406	NM_133466	142384038	GCUAAAUGCCAGUGAGCGA
Plate 1	B05	L-015354-02	J-015354-18	ZFP82	284406	NM_133466	142384038	GACUUUACUGGUAGGGUUA
Plate 1	B05	L-015354-02	J-015354-19	ZFP82	284406	NM_133466	142384038	CGGCAUCAGAAGCUUAAUA
Plate 1	B05	L-015354-02	J-015354-20	ZFP82	284406	NM_133466	142384038	AGAAUAUGGUAGACGUACU
Plate 1	B06	L-007214-00	J-007214-05	ITGA6	3655	NM_000210	4557674	GGAUCGAGUUUGAUAACGA
Plate 1	B06	L-007214-00	J-007214-06	ITGA6	3655	NM_000210	4557674	GGAUAUGCCUCCAGGUUAA
Plate 1	B06	L-007214-00	J-007214-07	ITGA6	3655	NM_000210	4557674	GAAAGGGAUUGUUCGUGUA
Plate 1	B06	L-007214-00	J-007214-08	ITGA6	3655	NM_000210	4557674	ACAGAUAGAUGAUAACAGA
Plate 1	B07	L-180940-01	J-180940-11	LOC730256	730256	XM_001134398	310118647	GCUCAGCCCAUUACGCAAA
Plate 1	B07	L-180940-01	J-180940-15	LOC730256	730256	XM_001134398	310118647	CCGGAAUGCGGACGUGCAA
Plate 1	B07	L-180940-01	J-180940-16	LOC730256	730256	XM_001134398	310118647	GGAGCAAAAUGGACGAAAG
Plate 1	B07	L-180940-01	J-180940-17	LOC730256	730256	XM_001134398	310118647	GCUCUGGACUUCUGGAUCA
Plate 1	B08	L-006011-00	J-006011-05	PRSS16	10279	NM_005865	21396490	CAAAGGAGAGCCAGAUUAA
Plate 1	B08	L-006011-00	J-006011-06	PRSS16	10279	NM_005865	21396490	GAUCCUUCCUACAGCGUUA
Plate 1	B08	L-006011-00	J-006011-07	PRSS16	10279	NM_005865	21396490	GAGGUGUAGUGCAGUAUGA
Plate 1	B08	L-006011-00	J-006011-08	PRSS16	10279	NM_005865	21396490	CGAGUAUAAUGACGUGGUA
Plate 1	B09	L-008424-01	J-008424-09	PAM	5066	NM_138821	21070979	CGUAAGGGCUACAGUCGAA
Plate 1	B09	L-008424-01	J-008424-10	PAM	5066	NM_138821	21070979	GCAAAUAGGACUCGGACCA
Plate 1	B09	L-008424-01	J-008424-11	PAM	5066	NM_138821	21070979	UCUUCAAGCCAGUGCGCAA
Plate 1	B09	L-008424-01	J-008424-12	PAM	5066	NM_138821	21070979	GGUAGUAAGUGGAUACAGA
Plate 1	B10	L-020375-01	J-020375-09	GRHL1	29841	NM_198182	38045902	CCCAAAUGCUCAAAGGCGA
Plate 1	B10	L-020375-01	J-020375-10	GRHL1	29841	NM_198182	38045902	AUAACAAAGUCACGGGUAU
Plate 1	B10	L-020375-01	J-020375-11	GRHL1	29841	NM_198182	38045902	CAGCACAGGUCUAUGUCGA
Plate 1	B10	L-020375-01	J-020375-12	GRHL1	29841	NM_198182	38045902	UCGAGGAGAUUGCGUAUAA
Plate 1	B11	L-020467-02	J-020467-19	RCAN3	11123	NM_013441	38455419	GAGGAUGAGUCUUACGACA
Plate 1	B11	L-020467-02	J-020467-20	RCAN3	11123	NM_013441	38455419	CGAAUAGAACUCCACGAAA
Plate 1	B11	L-020467-02	J-020467-21	RCAN3	11123	NM_013441	38455419	UUCAAUGGGCAGAAGCUAA
Plate 1	B11	L-020467-02	J-020467-22	RCAN3	11123	NM_013441	38455419	CGAUGCCUGUUAUAAAUUA
Plate 1	C02	L-012563-00	J-012563-05	CCND1	593	NM_053056	38372929	GAGGUCAAUUACUGGGAUA
Plate 1	C02	L-012563-00	J-012563-06	CCND1	593	NM_053056	38372929	GAACGCCACUUCGUCACUA
Plate 1	C02	L-012563-00	J-012563-07	CCND1	593	NM_053056	38372929	UCGGCGGAGUUUAUAGAUA
Plate 1	C02	L-012563-00	J-012563-08	CCND1	593	NM_053056	38372929	CGGCAAGGCCAGAUCAUCA
Plate 1	C03	L-010624-01	J-010624-09	TSPAN6	7105	NM_003270	21265115	UAUUAAAUGGUGUCGGAAU
Plate 1	C03	L-010624-01	J-010624-10	TSPAN6	7105	NM_003270	21265115	UCAAGAGCGUUCUGCUAAU
Plate 1	C03	L-010624-01	J-010624-11	TSPAN6	7105	NM_003270	21265115	CUCGGAGACUGCAGACUAA
Plate 1	C03	L-010624-01	J-010624-12	TSPAN6	7105	NM_003270	21265115	CGGCCUUAACUCUGUAUUA
Plate 1	C04	L-007814-01	J-007814-09	VTCN1	79679	NM_024626	13375849	AAGAUGAGCUGUCGGAGCA
Plate 1	C04	L-007814-01	J-007814-10	VTCN1	79679	NM_024626	13375849	CGUUCAAGAGAAUGAUUAA
Plate 1	C04	L-007814-01	J-007814-11	VTCN1	79679	NM_024626	13375849	UCAAGUGAUAGUUGGCAAU
Plate 1	C04	L-007814-01	J-007814-12	VTCN1	79679	NM_024626	13375849	GAGCAUAAUUAGCAUCAUC
Plate 1	C05	L-020945-00	J-020945-05	SERTAD2	9792	NM_014755	7661925	CAGACUAUCUUCAACAUUU
Plate 1	C05	L-020945-00	J-020945-06	SERTAD2	9792	NM_014755	7661925	GAGGAGCUCUGUCCCACAU
Plate 1	C05	L-020945-00	J-020945-07	SERTAD2	9792	NM_014755	7661925	GCUAACAUCUGGAUCGUAA
Plate 1	C05	L-020945-00	J-020945-08	SERTAD2	9792	NM_014755	7661925	GAUGAGAGCAGAAUCGUAA
Plate 1	C06	L-026539-01	J-026539-09	NCAPD3	23310	NM_015261	76880473	GAUUAACAGUCCUACGUUU
Plate 1	C06	L-026539-01	J-026539-10	NCAPD3	23310	NM_015261	76880473	GAUGAGAAGACCAACGUUA
Plate 1	C06	L-026539-01	J-026539-11	NCAPD3	23310	NM_015261	76880473	CAGGGAAUAUGGACGAAGA
Plate 1	C06	L-026539-01	J-026539-12	NCAPD3	23310	NM_015261	76880473	GGGAAUACGCUAUGUUCAU
Plate 1	C07	L-022515-02	J-022515-17	XPO6	23214	NM_015171	112293256	GAUGAGAGCUAUAUCGAGA
Plate 1	C07	L-022515-02	J-022515-18	XPO6	23214	NM_015171	112293256	CCUAAGAAGAAUCGAGUCU
Plate 1	C07	L-022515-02	J-022515-19	XPO6	23214	NM_015171	112293256	AGACGGAGUGGCAGCGGUA
Plate 1	C07	L-022515-02	J-022515-20	XPO6	23214	NM_015171	112293256	CAGAGGUGUUGAAUCGAAU
Plate 1	C08	L-023447-02	J-023447-18	VGLL4	9686	NM_001128220	190014594	ACACGUGGCUCCAGAUCAA
Plate 1	C08	L-023447-02	J-023447-19	VGLL4	9686	NM_001128220	190014594	GCGUGGAACAUCUGUCUAA
Plate 1	C08	L-023447-02	J-023447-20	VGLL4	9686	NM_001128220	190014594	ACUCACAAGUAGUGCGGGA
Plate 1	C08	L-023447-02	J-023447-21	VGLL4	9686	NM_001128220	190014594	GCUACUGAGCGUCGUAACA
Plate 1	C09	L-018664-02	J-018664-05	BAIAP2L1	55971	NM_018842	227500029	ACAAAGAGAUUAUCCAUGA
Plate 1	C09	L-018664-02	J-018664-06	BAIAP2L1	55971	NM_018842	227500029	GAAGCAAUGUGGUUAGGAA
Plate 1	C09	L-018664-02	J-018664-07	BAIAP2L1	55971	NM_018842	227500029	GCAACGGGACUGAACAUGA
Plate 1	C09	L-018664-02	J-018664-08	BAIAP2L1	55971	NM_018842	227500029	CUGCAGAACUACUGAAUUC
Plate 1	C10	L-020318-02	J-020318-06	PLEKHG6	55200	NM_018173	222080065	GACCAUGGCUUACGCCCGA
Plate 1	C10	L-020318-02	J-020318-07	PLEKHG6	55200	NM_018173	222080065	GCUGAGACCCUGUUUGGAA
Plate 1	C10	L-020318-02	J-020318-08	PLEKHG6	55200	NM_018173	222080065	GGAAUGUGGUGGUGGAAAC
Plate 1	C10	L-020318-02	J-020318-17	PLEKHG6	55200	NM_018173	222080065	GAGAAGAACCUGCGCCCAU
Plate 1	C11	L-034912-02	J-034912-17	C18orf56	494514	NM_001012716	60593053	GGAUAUAGGAUGCAUUAGA
Plate 1	C11	L-034912-02	J-034912-18	C18orf56	494514	NM_001012716	60593053	CGGAGGAUGUGUUGGAUCU
Plate 1	C11	L-034912-02	J-034912-19	C18orf56	494514	NM_001012716	60593053	GCGCCAGUCACGUCCCUAA
Plate 1	C11	L-034912-02	J-034912-20	C18orf56	494514	NM_001012716	60593053	CCGAAUACCGACAGGGUGC
Plate 1	D02	D-001830-01-05	ON-TARGETplus GAPD Control siRNA (Human)
Plate 1	D03	L-004684-00	J-004684-07	VRK2	7444	NM_006296	71164883	GCAAUUAGGUAUCCGAAUG
Plate 1	D03	L-004684-00	J-004684-08	VRK2	7444	NM_006296	71164883	CACAAUAGGUUAAUCGAAA
Plate 1	D03	L-004684-00	J-004684-09	VRK2	7444	NM_006296	71164883	GGAAUAGAUUUACAGAAGA
Plate 1	D03	L-004684-00	J-004684-10	VRK2	7444	NM_006296	71164883	CCAGAAUGGUACCUUUAAA
Plate 1	D04	L-015055-02	J-015055-19	RTKN	6242	NM_001015055	62739178	UCAGACAGAAAGUCGGGAA
Plate 1	D04	L-015055-02	J-015055-20	RTKN	6242	NM_001015055	62739178	GGACGGCCCUUCACCCUAA
Plate 1	D04	L-015055-02	J-015055-21	RTKN	6242	NM_001015055	62739178	CCUUUAUGGUAGCGUGUGU
Plate 1	D04	L-015055-02	J-015055-22	RTKN	6242	NM_001015055	62739178	CCUCUUAAAUUGUGGUUGC
Plate 1	D05	L-004204-00	J-004204-06	PTPRK	5796	NM_002844	18860901	GAAGUAGAGUACCGAAUGA
Plate 1	D05	L-004204-00	J-004204-07	PTPRK	5796	NM_002844	18860901	CAACAUAACUUUAGUCCAA
Plate 1	D05	L-004204-00	J-004204-08	PTPRK	5796	NM_002844	18860901	GGAGAUUAGUGUAUGAUUA
Plate 1	D05	L-004204-00	J-004204-09	PTPRK	5796	NM_002844	18860901	UCUCCUAGUUGUCAUAUUA
Plate 1	D06	L-010136-01	J-010136-09	SMPDL3B	27293	NM_001009568	57242799	GAAGCAUCAUCGCGUCAUA
Plate 1	D06	L-010136-01	J-010136-10	SMPDL3B	27293	NM_001009568	57242799	CCAUCCGGGUGUUCGAAUA
Plate 1	D06	L-010136-01	J-010136-11	SMPDL3B	27293	NM_001009568	57242799	UGGUGUACAUUGUCGGCCA
Plate 1	D06	L-010136-01	J-010136-12	SMPDL3B	27293	NM_001009568	57242799	UGGAAAUUGUGGAACGCCU
Plate 1	D07	L-006858-00	J-006858-06	EFNA4	1945	NM_182689	33359685	GAGCUGGGCCUCAACGAUU
Plate 1	D07	L-006858-00	J-006858-07	EFNA4	1945	NM_182689	33359685	CCGAGACGUUUGCUUUGUA
Plate 1	D07	L-006858-00	J-006858-08	EFNA4	1945	NM_182689	33359685	CAUCACAGGCUAAAGAAGA
Plate 1	D07	L-006858-00	J-006858-09	EFNA4	1945	NM_182689	33359685	GUUCUUACCUGGAGAGACU
Plate 1	D08	L-018127-02	J-018127-18	CCDC14	64770	NM_022757	169646280	UGUUAGUGCUACAGCGUUU
Plate 1	D08	L-018127-02	J-018127-19	CCDC14	64770	NM_022757	169646280	GCACACUGGACCUGCUAAA
Plate 1	D08	L-018127-02	J-018127-20	CCDC14	64770	NM_022757	169646280	GUACUGAUGUUCUACGGAA
Plate 1	D08	L-018127-02	J-018127-21	CCDC14	64770	NM_022757	169646280	AUGGAAAGAAAGCGACCUA
Plate 1	D09	L-006015-00	J-006015-05	PRSS3	5646	NM_002771	21536451	GGGCAACACUCUGAGCUUU
Plate 1	D09	L-006015-00	J-006015-06	PRSS3	5646	NM_002771	21536451	CAGGGACACUCUGGACAAU
Plate 1	D09	L-006015-00	J-006015-07	PRSS3	5646	NM_002771	21536451	UGGGAGAGCACAACAUCAA
Plate 1	D09	L-006015-00	J-006015-08	PRSS3	5646	NM_002771	21536451	GGCUGUGCCUGGAAGAACA
Plate 1	D10	L-008762-02	J-008762-19	MESP1	55897	NM_018670	142359946	GCGCAGAUGCAGACACGGA
Plate 1	D10	L-008762-02	J-008762-20	MESP1	55897	NM_018670	142359946	GGCUCUGCCUAAUGUGAAU
Plate 1	D10	L-008762-02	J-008762-21	MESP1	55897	NM_018670	142359946	GUGAAUAAACUGUACUGGU
Plate 1	D10	L-008762-02	J-008762-22	MESP1	55897	NM_018670	142359946	CUAGACACUUUGAGGCAAG
Plate 1	D11	L-004836-00	J-004836-09	CDK18	5129	NM_212502	47078230	AAACAUACGUGAAACUGGA
Plate 1	D11	L-004836-00	J-004836-10	CDK18	5129	NM_212502	47078230	GCAAGAUCCUGCACCGGGA
Plate 1	D11	L-004836-00	J-004836-11	CDK18	5129	NM_212502	47078230	AAAGGGCGCAGCAAACUGA
Plate 1	D11	L-004836-00	J-004836-12	CDK18	5129	NM_212502	47078230	GCUCGGUCCUCUUGGCAGA
Plate 1	E02	D-001830-10-05	NON-targetting control
Plate 1	E03	L-020528-01	J-020528-09	SERBP1	26135	NM_015640	66346684	CAAAAUAAGGACCGGGCAA
Plate 1	E03	L-020528-01	J-020528-10	SERBP1	26135	NM_015640	66346684	AGGCUGAGGAAGUCGGUAA
Plate 1	E03	L-020528-01	J-020528-11	SERBP1	26135	NM_015640	66346684	GGGUGAAGGAGGCGAAUUU
Plate 1	E03	L-020528-01	J-020528-12	SERBP1	26135	NM_015640	66346684	GAAAGAAGGAAUAAGACGA
Plate 1	E04	L-003253-00	J-003253-10	CENPF	1063	NM_016343	55770833	GCACAGAAGUUAGCGCUAU
Plate 1	E04	L-003253-00	J-003253-11	CENPF	1063	NM_016343	55770833	GAGCGAGGCUGGUGGUUUA
Plate 1	E04	L-003253-00	J-003253-12	CENPF	1063	NM_016343	55770833	GAAGCUAUGCUAAGAAAUA
Plate 1	E04	L-003253-00	J-003253-13	CENPF	1063	NM_016343	55770833	GCAGAUGAAUACUUGGAUA
Plate 1	E05	L-004239-00	J-004239-06	TOP2A	7153	NM_001067	19913405	CGAAAGGAAUGGUUAACUA
Plate 1	E05	L-004239-00	J-004239-07	TOP2A	7153	NM_001067	19913405	GAUGAACUCUGCAGGCUAA
Plate 1	E05	L-004239-00	J-004239-08	TOP2A	7153	NM_001067	19913405	GGAGAAGAUUAUACAUGUA
Plate 1	E05	L-004239-00	J-004239-09	TOP2A	7153	NM_001067	19913405	GGUAACUCCUUGAAAGUAA
Plate 1	E06	L-006837-00	J-006837-05	SMC4	10051	NM_001002799	50658066	GUUAAACGCUUACACAAUA
Plate 1	E06	L-006837-00	J-006837-06	SMC4	10051	NM_001002799	50658066	GAAGUUAUGGAUAGCCUUA
Plate 1	E06	L-006837-00	J-006837-07	SMC4	10051	NM_001002799	50658066	GCAAGCAUCCAGCGUUUAA
Plate 1	E06	L-006837-00	J-006837-08	SMC4	10051	NM_001002799	50658066	GCACUGGACUACAUUGUUG
Plate 1	E07	L-019800-00	J-019800-05	DSP	1832	NM_001008844	58530841	CGACAUGAAUCAGUAAGUA
Plate 1	E07	L-019800-00	J-019800-06	DSP	1832	NM_001008844	58530841	GAUAGCCGACCUUGAGUUA
Plate 1	E07	L-019800-00	J-019800-07	DSP	1832	NM_001008844	58530841	GGGAUGAGUUCACCAAACA
Plate 1	E07	L-019800-00	J-019800-08	DSP	1832	NM_001008844	58530841	GUAGAGUGGUCAUAGUUGA
Plate 1	E08	L-004520-00	J-004520-06	AQP5	362	NM_001651	4502182	GCUCCGGGCUUUCUUCUAC
Plate 1	E08	L-004520-00	J-004520-07	AQP5	362	NM_001651	4502182	GAACCCAGCCCGCUCUUUU
Plate 1	E08	L-004520-00	J-004520-08	AQP5	362	NM_001651	4502182	CGUAUGAGCCUGACGAGGA
Plate 1	E08	L-004520-00	J-004520-09	AQP5	362	NM_001651	4502182	GCGCUCAACAACAACACAA
Plate 1	E09	L-017603-00	J-017603-05	ATAD2	29028	NM_014109	24497617	CCACAGAUCUAUACCACUA
Plate 1	E09	L-017603-00	J-017603-06	ATAD2	29028	NM_014109	24497617	GUAAUCAGCCAAUGUAUUU
Plate 1	E09	L-017603-00	J-017603-07	ATAD2	29028	NM_014109	24497617	CGUCGAAGUUGUAGGAUUA
Plate 1	E09	L-017603-00	J-017603-08	ATAD2	29028	NM_014109	24497617	CUGAUGAGGUUCCUGAUUA
Plate 1	E10	L-020510-01	J-020510-09	ZDHHC13	54503	NM_001001483	47933347	GGUUCUUGGUUGGGUAUAA
Plate 1	E10	L-020510-01	J-020510-10	ZDHHC13	54503	NM_001001483	47933347	GUAUGUGGCUGGAUUAUAU
Plate 1	E10	L-020510-01	J-020510-11	ZDHHC13	54503	NM_001001483	47933347	GGACAUCACAGUACACCAU
Plate 1	E10	L-020510-01	J-020510-12	ZDHHC13	54503	NM_001001483	47933347	GGGCUAUUGGAUACAUAUU
Plate 1	E11	L-013961-00	J-013961-05	AHCTF1	25909	NM_015446	67551264	GCAAUAGGUUGAAUAUAGA
Plate 1	E11	L-013961-00	J-013961-06	AHCTF1	25909	NM_015446	67551264	GCACAUGUAUGAAGUCUGU
Plate 1	E11	L-013961-00	J-013961-07	AHCTF1	25909	NM_015446	67551264	GACAAGCAGCUGCGUAUUA
Plate 1	E11	L-013961-00	J-013961-08	AHCTF1	25909	NM_015446	67551264	GCACUAACUACUAAUGUAA
Plate 1	F02	L-016297-01	J-016297-09	LRFN4	78999	NM_024036	34303919	CGGGAGCCUUCGACGACUU
Plate 1	F02	L-016297-01	J-016297-10	LRFN4	78999	NM_024036	34303919	GUGCUGAGCUUUAGCGGGA
Plate 1	F02	L-016297-01	J-016297-11	LRFN4	78999	NM_024036	34303919	GUACAACAGCAGCGAAGAU
Plate 1	F02	L-016297-01	J-016297-12	LRFN4	78999	NM_024036	34303919	CAACGGGACCUUAGAGAUU
Plate 1	F03	L-019810-00	J-019810-05	GRB14	2888	NM_004490	71979662	UCACAUAGGUGUAGAAAGA
Plate 1	F03	L-019810-00	J-019810-06	GRB14	2888	NM_004490	71979662	CAGCAGGGCUUUAGAUGUA
Plate 1	F03	L-019810-00	J-019810-07	GRB14	2888	NM_004490	71979662	UAAUACAGCUGGUGGAGUU
Plate 1	F03	L-019810-00	J-019810-08	GRB14	2888	NM_004490	71979662	GAAUUUGGCAAUAGUGAUA
Plate 1	F04	L-004877-00	J-004877-06	PRPS2	5634	NM_002765	31543442	CCUGCAUGCUUCUCAGAUA
Plate 1	F04	L-004877-00	J-004877-07	PRPS2	5634	NM_002765	31543442	UAAAUAAUGCCGCCUUUGA
Plate 1	F04	L-004877-00	J-004877-08	PRPS2	5634	NM_002765	31543442	GAUCUUGGCCGAAGCAAUC
Plate 1	F04	L-004877-00	J-004877-09	PRPS2	5634	NM_002765	31543442	CCAAAAGGGUUACAUCAAU
Plate 1	F05	L-007253-00	J-007253-05	THNSL1	79896	NM_024838	34222383	GAUCUAAUUUGUCGUCUAA
Plate 1	F05	L-007253-00	J-007253-06	THNSL1	79896	NM_024838	34222383	GCUAUUAACUCCACCUAUA
Plate 1	F05	L-007253-00	J-007253-07	THNSL1	79896	NM_024838	34222383	GGAUAGCUGUGGUUGCAUU
Plate 1	F05	L-007253-00	J-007253-08	THNSL1	79896	NM_024838	34222383	CCGCAUAUCUUGAUCUUGU
Plate 1	F06	L-022399-01	J-022399-09	RBM34	23029	NM_015014	38016126	ACAAAUAGAAUCUGUACGA
Plate 1	F06	L-022399-01	J-022399-10	RBM34	23029	NM_015014	38016126	AAUGACAGGCAUCGGCAAA
Plate 1	F06	L-022399-01	J-022399-11	RBM34	23029	NM_015014	38016126	AGAGACAAGAGAUCGGUUU
Plate 1	F06	L-022399-01	J-022399-12	RBM34	23029	NM_015014	38016126	GGAGAGUGCUGCCACGCAA
Plate 1	F07	L-016154-01	J-016154-09	SGOL2	151246	NM_152524	62990153	AGCAAGAAGAAACGAAUUA
Plate 1	F07	L-016154-01	J-016154-10	SGOL2	151246	NM_152524	62990153	AAGCUUAGGCAGAAAGUAA
Plate 1	F07	L-016154-01	J-016154-11	SGOL2	151246	NM_152524	62990153	GCACUACCACUUUGAAUAA
Plate 1	F07	L-016154-01	J-016154-12	SGOL2	151246	NM_152524	62990153	GAAGGAGAGUGUCAGGUUA
Plate 1	F08	L-012512-01	J-012512-09	FJX1	24147	NM_014344	18765710	GGACUUAGUGUCACCGGGA
Plate 1	F08	L-012512-01	J-012512-10	FJX1	24147	NM_014344	18765710	UCGACUACCUGACGGCCAA
Plate 1	F08	L-012512-01	J-012512-11	FJX1	24147	NM_014344	18765710	AGUACAAUGGACCGACUUA
Plate 1	F08	L-012512-01	J-012512-12	FJX1	24147	NM_014344	18765710	CGGAGCAGAUUCAGGGCGA
Plate 1	F09	L-004754-00	J-004754-07	NUSAP1	51203	NM_018454	59710090	GAUAAUGAGCAUAAGCGUU
Plate 1	F09	L-004754-00	J-004754-08	NUSAP1	51203	NM_018454	59710090	CAAAGGAAGAGCAACGGAA
Plate 1	F09	L-004754-00	J-004754-09	NUSAP1	51203	NM_018454	59710090	CAACUAUGAACCACACAAA
Plate 1	F09	L-004754-00	J-004754-10	NUSAP1	51203	NM_018454	59710090	GGUCAGGACUCCAGUACCU
Plate 1	F10	L-003460-00	J-003460-12	BRAF	673	NM_004333	33188458	CAUGAAGACCUCACAGUAA
Plate 1	F10	L-003460-00	J-003460-13	BRAF	673	NM_004333	33188458	UCAGUAAGGUACGGAGUAA
Plate 1	F10	L-003460-00	J-003460-14	BRAF	673	NM_004333	33188458	AGACGGGACUCGAGUGAUG
Plate 1	F10	L-003460-00	J-003460-15	BRAF	673	NM_004333	33188458	UUACCUGGCUCACUAACUA
Plate 1	F11	L-011842-01	J-011842-09	DDX10	1662	NM_004398	13514830	CCUUUGAGGUUCUCCGAAA
Plate 1	F11	L-011842-01	J-011842-10	DDX10	1662	NM_004398	13514830	GCUCAAAGGUGUUUCGUCU
Plate 1	F11	L-011842-01	J-011842-11	DDX10	1662	NM_004398	13514830	AUAAUGAGUUUGUCCGUAA
Plate 1	F11	L-011842-01	J-011842-12	DDX10	1662	NM_004398	13514830	GAGCCAAGCCGAUAAAGUA
Plate 1	G02	L-015147-02	J-015147-17	TIFA	92610	NM_052864	38202233	GGUCAGAUUCGGAGAGUAU
Plate 1	G02	L-015147-02	J-015147-18	TIFA	92610	NM_052864	38202233	GAAGGAAGAUGGCGAGUCA
Plate 1	G02	L-015147-02	J-015147-19	TIFA	92610	NM_052864	38202233	GAUCAGGAUGUCAGCGUGA
Plate 1	G02	L-015147-02	J-015147-20	TIFA	92610	NM_052864	38202233	UGGUGAAAUUUGGCCGAAA
Plate 1	G03	L-006450-00	J-006450-05	ECT2	1894	NM_018098	21735571	GCACUCACCUUGUAGUUGA
Plate 1	G03	L-006450-00	J-006450-06	ECT2	1894	NM_018098	21735571	CAGAGGAGAUUAAGACUAU
Plate 1	G03	L-006450-00	J-006450-07	ECT2	1894	NM_018098	21735571	UAACAGCAAUCGCAAACGA
Plate 1	G03	L-006450-00	J-006450-08	ECT2	1894	NM_018098	21735571	GUAAUGAGUCGUCUUUCUA
Plate 1	G04	L-005390-00	J-005390-09	PBK	55872	NM_018492	18490990	CAAGACACCAAGCAAAUUA
Plate 1	G04	L-005390-00	J-005390-10	PBK	55872	NM_018492	18490990	GGCAAGAGGGUUAAAGUAU
Plate 1	G04	L-005390-00	J-005390-11	PBK	55872	NM_018492	18490990	GUUCAACUCCAACUAUAAA
Plate 1	G04	L-005390-00	J-005390-12	PBK	55872	NM_018492	18490990	GAUCAUUAUCGAAGUGUGU
Plate 1	G05	L-004698-00	J-004698-05	CHMP1B	57132	NM_020412	42734391	CAAAUUCGAGCACCAGUUU
Plate 1	G05	L-004698-00	J-004698-06	CHMP1B	57132	NM_020412	42734391	GUCGAUGGCUGGUGUGGUU
Plate 1	G05	L-004698-00	J-004698-07	CHMP1B	57132	NM_020412	42734391	CCUUCGGGAUCAAGUGUGA
Plate 1	G05	L-004698-00	J-004698-08	CHMP1B	57132	NM_020412	42734391	CAUGGAAGUUGCGAGGAUA
Plate 1	G06	L-008245-00	J-008245-05	EPRS	2058	NM_004446	62241041	GAAGUUGGGCCACGUGAUA
Plate 1	G06	L-008245-00	J-008245-06	EPRS	2058	NM_004446	62241041	GAAUAUAGUCGGCUAAAUC
Plate 1	G06	L-008245-00	J-008245-07	EPRS	2058	NM_004446	62241041	GGUGAGAUGGUUACAUUUA
Plate 1	G06	L-008245-00	J-008245-08	EPRS	2058	NM_004446	62241041	UCAAGUAGAUAUAGCUGUU
Plate 1	G07	L-013022-00	J-013022-05	COX10	1352	NM_001303	17921981	GUCAAUAAGCAGUGGAUUA
Plate 1	G07	L-013022-00	J-013022-06	COX10	1352	NM_001303	17921981	CACAAGUUCUUACAUCUUC
Plate 1	G07	L-013022-00	J-013022-07	COX10	1352	NM_001303	17921981	GAAGAACUAUACAGGACUC
Plate 1	G07	L-013022-00	J-013022-08	COX10	1352	NM_001303	17921981	AGAUGAAGCUGCAAGUGUA
Plate 1	G08	L-010307-01	J-010307-09	LCLAT1	253558	NM_001002257	50659058	GGAAUUGCCUGAUGCGAUA
Plate 1	G08	L-010307-01	J-010307-10	LCLAT1	253558	NM_001002257	50659058	GGUUUAGAACUUAGAACUA
Plate 1	G08	L-010307-01	J-010307-11	LCLAT1	253558	NM_001002257	50659058	GGUUGUAUUUAGAAACACA
Plate 1	G08	L-010307-01	J-010307-12	LCLAT1	253558	NM_001002257	50659058	GAGUGAUCGGGGUGAAAUA
Plate 1	G09	L-011645-00	J-011645-05	DSG2	1829	NM_001943	4503402	CAAUAUACCUGUAGUAGAA
Plate 1	G09	L-011645-00	J-011645-06	DSG2	1829	NM_001943	4503402	GAGAGGAUCUGUCCAAGAA
Plate 1	G09	L-011645-00	J-011645-07	DSG2	1829	NM_001943	4503402	CCUUAGAGCUACGCAUUAA
Plate 1	G09	L-011645-00	J-011645-08	DSG2	1829	NM_001943	4503402	CCAGUGUUCUACCUAAAUA
Plate 1	G10	L-008255-01	J-008255-09	FOXP4	116113	NM_138457	60498990	UCACCAGGAUGUUCGCCUA
Plate 1	G10	L-008255-01	J-008255-10	FOXP4	116113	NM_138457	60498990	CCAGGGCCUUGUACGGUAA
Plate 1	G10	L-008255-01	J-008255-11	FOXP4	116113	NM_138457	60498990	CCUCCAGACCCUUCCGCAA
Plate 1	G10	L-008255-01	J-008255-12	FOXP4	116113	NM_138457	60498990	CCGUGUGGACUGUGGACGA
Plate 1	G11	L-003317-00	J-003317-13	KIF11	3832	NM_004523	13699823	GAGCCCAGAUCAACCUUUA
Plate 1	G11	L-003317-00	J-003317-14	KIF11	3832	NM_004523	13699823	GGAGAGGUCUAAAGUGGAA
Plate 1	G11	L-003317-00	J-003317-15	KIF11	3832	NM_004523	13699823	UCGGGAAGCUGGAAAUAUA
Plate 1	G11	L-003317-00	J-003317-16	KIF11	3832	NM_004523	13699823	GAAUAGGGUUACAGAGUUG
Plate 1	H02	L-020160-00	J-020160-05	FAM189B	10712	NM_198264	38146117	GAGACUGGGCUCUGACCUA
Plate 1	H02	L-020160-00	J-020160-06	FAM189B	10712	NM_198264	38146117	CACCAUUUGUGCCGCUAUA
Plate 1	H02	L-020160-00	J-020160-07	FAM189B	10712	NM_198264	38146117	AUACAGGGCUCUGCUCUGA
Plate 1	H02	L-020160-00	J-020160-08	FAM189B	10712	NM_198264	38146117	GCGGAGAUCUGAGCUCUAG
Plate 1	H03	L-006059-00	J-006059-05	UCHL3	7347	NM_006002	37059734	CAGCAUAGCUUGUCAAUAA
Plate 1	H03	L-006059-00	J-006059-06	UCHL3	7347	NM_006002	37059734	GCAAUUCGUUGAUGUAUAU
Plate 1	H03	L-006059-00	J-006059-07	UCHL3	7347	NM_006002	37059734	GAACAAUUGGACUGAUUCA
Plate 1	H03	L-006059-00	J-006059-08	UCHL3	7347	NM_006002	37059734	GGGCAUCUCUAUGAAUUAG
Plate 1	H04	L-003285-00	J-003285-09	ORC3	23595	NM_181837	32483368	GACCAUGUGGCAAGACUAA
Plate 1	H04	L-003285-00	J-003285-10	ORC3	23595	NM_181837	32483368	GCGACUACAAGAGGAAUUA
Plate 1	H04	L-003285-00	J-003285-11	ORC3	23595	NM_181837	32483368	CCACAAAAGUACUACAAGA
Plate 1	H04	L-003285-00	J-003285-12	ORC3	23595	NM_181837	32483368	GGACAGUAAGCUUCGAUUC
Plate 1	H05	L-021346-02	J-021346-18	ZNF232	7775	NM_014519	37574600	GGAACAGUCUUGUGAGUAU
Plate 1	H05	L-021346-02	J-021346-19	ZNF232	7775	NM_014519	37574600	CAAAGAGUGAACAGGUAUA
Plate 1	H05	L-021346-02	J-021346-20	ZNF232	7775	NM_014519	37574600	GGUAUGAGCCUUCUGCAGA
Plate 1	H05	L-021346-02	J-021346-21	ZNF232	7775	NM_014519	37574600	CUAAGUCAGCAUCGGAGAA
Plate 1	H06	L-011835-00	J-011835-05	COPA	1314	NM_004371	6996002	ACUCAGAUCUGGUGUAAUA
Plate 1	H06	L-011835-00	J-011835-06	COPA	1314	NM_004371	6996002	GCAAUAUGCUACACUAUGU
Plate 1	H06	L-011835-00	J-011835-07	COPA	1314	NM_004371	6996002	GAACAUUCGUGUCAAGAGU
Plate 1	H06	L-011835-00	J-011835-08	COPA	1314	NM_004371	6996002	GCGGAGUGGUUCCAAGUUU
Plate 1	H07	L-015459-02	J-015459-17	NDC1	55706	NM_018087	37059744	CCUCUUAAAUCUCUCGUUA
Plate 1	H07	L-015459-02	J-015459-18	NDC1	55706	NM_018087	37059744	CAUUUAUGGGCUAUAGCUA
Plate 1	H07	L-015459-02	J-015459-19	NDC1	55706	NM_018087	37059744	CAAUAUUCUCCUUCACGAA
Plate 1	H07	L-015459-02	J-015459-20	NDC1	55706	NM_018087	37059744	ACUGCCAUCUAUCGAAUAA
Plate 1	H08	L-008631-00	J-008631-06	UBE2Q1	55585	NM_017582	38045949	GAGGCAAGAUUACUUAAAU
Plate 1	H08	L-008631-00	J-008631-07	UBE2Q1	55585	NM_017582	38045949	GGACAGCGCUUUGCACAAC
Plate 1	H08	L-008631-00	J-008631-08	UBE2Q1	55585	NM_017582	38045949	CGACCUGUGUAAACUCUAU
Plate 1	H08	L-008631-00	J-008631-09	UBE2Q1	55585	NM_017582	38045949	GGAGCCGACUUCAUUCUAC
Plate 1	H09	L-005363-00	J-005363-06	WNK2	65268	NM_006648	32455272	GGACGCACCCGAUGAAAUU
Plate 1	H09	L-005363-00	J-005363-07	WNK2	65268	NM_006648	32455272	CGUAUAUGGUGGAGCAUGA
Plate 1	H09	L-005363-00	J-005363-08	WNK2	65268	NM_006648	32455272	GCAAACCUCGUGCUCGAUU
Plate 1	H09	L-005363-00	J-005363-09	WNK2	65268	NM_006648	32455272	CCACGAGAGUGACGUCAAG
Plate 1	H10	L-018111-00	J-018111-05	PERP	64065	NM_022121	31377721	GUCAGAGCCUCAUGGAGUA
Plate 1	H10	L-018111-00	J-018111-06	PERP	64065	NM_022121	31377721	CAACUACGAAGAUGACCUU
Plate 1	H10	L-018111-00	J-018111-07	PERP	64065	NM_022121	31377721	GAAAUGCUCCCAAGAGGGC
Plate 1	H10	L-018111-00	J-018111-08	PERP	64065	NM_022121	31377721	ACCCAGACCUUCACCCUUC
Plate 1	H11	L-018965-01	J-018965-09	CENPV	201161	NM_181716	56118233	CUGAGCACAUAACGACUUA
Plate 1	H11	L-018965-01	J-018965-10	CENPV	201161	NM_181716	56118233	CUGUAAGAGAUGUGGCGUU
Plate 1	H11	L-018965-01	J-018965-11	CENPV	201161	NM_181716	56118233	CUUCUAUACUCCACGAUCA
Plate 1	H11	L-018965-01	J-018965-12	CENPV	201161	NM_181716	56118233	GCGAUUGGGAGAAGGCCAU
Plate 2	A02	L-020199-00	J-020199-05	SPDEF	25803	NM_012391	6912579	UUAGGUGGCUCAACAAGGA
Plate 2	A02	L-020199-00	J-020199-06	SPDEF	25803	NM_012391	6912579	GAGGAGAGCUGGACCGACA
Plate 2	A02	L-020199-00	J-020199-07	SPDEF	25803	NM_012391	6912579	GCGAAGUGCUCAAGGACAU
Plate 2	A02	L-020199-00	J-020199-08	SPDEF	25803	NM_012391	6912579	CCACAGCUAUGGCCGCUUC
Plate 2	A03	L-004045-00	J-004045-05	OXCT1	5019	NM_000436	47458829	GUACUUAUCUGGUGAAUUA
Plate 2	A03	L-004045-00	J-004045-06	OXCT1	5019	NM_000436	47458829	GGGAGGUGCUAUGGAUUUA
Plate 2	A03	L-004045-00	J-004045-07	OXCT1	5019	NM_000436	47458829	GCAGAUCGCAAAUUGAAAU
Plate 2	A03	L-004045-00	J-004045-08	OXCT1	5019	NM_000436	47458829	UUAUGUACAUCGCCUUAUA
Plate 2	A04	L-004898-00	J-004898-05	UBE2T	29089	NM_014176	7661807	CCUGCGAGCUCAAAUAUUA
Plate 2	A04	L-004898-00	J-004898-06	UBE2T	29089	NM_014176	7661807	GAAGGCCAGUCAGCUAGUA
Plate 2	A04	L-004898-00	J-004898-07	UBE2T	29089	NM_014176	7661807	GGAAGGAUUUGUCUGGAUG
Plate 2	A04	L-004898-00	J-004898-08	UBE2T	29089	NM_014176	7661807	GUACACAACUCAACACAGA
Plate 2	A05	L-019448-02	J-019448-17	POLR3C	10623	NM_006468	141801742	CCAAAGAGAAUAAGCGUCU
Plate 2	A05	L-019448-02	J-019448-18	POLR3C	10623	NM_006468	141801742	GAUCACAGCUCCUGAACGU
Plate 2	A05	L-019448-02	J-019448-19	POLR3C	10623	NM_006468	141801742	GCAGCGAGAUUGUGCGAAC
Plate 2	A05	L-019448-02	J-019448-20	POLR3C	10623	NM_006468	141801742	GCAGCCGGGUAUUGCGAAU
Plate 2	A06	L-190625-00	J-190625-05	LOC101060460	101060460	XM_003960161	410171278	GCAGCCGGGUAUUGCGAAU
Plate 2	A06	L-190625-00	J-190625-06	LOC101060460	101060460	XM_003960161	410171278	GCAGCGAGAUUGUGCGAAC
Plate 2	A06	L-190625-00	J-190625-07	LOC101060460	101060460	XM_003960161	410171278	UGGAAAGUCUGGCGACAGU
Plate 2	A06	L-190625-00	J-190625-08	LOC101060460	101060460	XM_003960161	410171278	CUUGAUAGGGAAAGGUAAA
Plate 2	A07	L-031763-01	J-031763-09	GALNT18	374378	NM_198516	38348337	UCAUCAAAGUCGUGCGUCA
Plate 2	A07	L-031763-01	J-031763-10	GALNT18	374378	NM_198516	38348337	GGUGGUACCUGGUCAGCGU
Plate 2	A07	L-031763-01	J-031763-11	GALNT18	374378	NM_198516	38348337	GGAUGACGCCUCAGAACGU
Plate 2	A07	L-031763-01	J-031763-12	GALNT18	374378	NM_198516	38348337	GCAUCAAGGAGAACCGGAA
Plate 2	A08	L-027325-01	J-027325-09	CA13	377677	NM_198584	38348435	GGUAAACAAACUCGAUUCA
Plate 2	A08	L-027325-01	J-027325-10	CA13	377677	NM_198584	38348435	CUGCCGUGUUGAUAGAAUA
Plate 2	A08	L-027325-01	J-027325-11	CA13	377677	NM_198584	38348435	CCAUAAACCCUUCAACUCA
Plate 2	A08	L-027325-01	J-027325-12	CA13	377677	NM_198584	38348435	ACUGGAAUUCAGACAAAUA
Plate 2	A09	L-016821-02	J-016821-17	SNRPG	6637	NM_003096	21359839	GCAUUAAAGUGAAAGAAUC
Plate 2	A09	L-016821-02	J-016821-18	SNRPG	6637	NM_003096	21359839	CGAGGAAAUAGUAUCAUCA
Plate 2	A09	L-016821-02	J-016821-19	SNRPG	6637	NM_003096	21359839	AGGAAUAUUGCGGGGAUUU
Plate 2	A09	L-016821-02	J-016821-20	SNRPG	6637	NM_003096	21359839	GAGAUGGCGACUAGUGGAC
Plate 2	A10	L-017451-00	J-017451-05	POGK	57645	NM_017542	22027479	CGGCAGACAUGCAGAAAGU
Plate 2	A10	L-017451-00	J-017451-06	POGK	57645	NM_017542	22027479	GCAGGGCGCAUGACUAUGA
Plate 2	A10	L-017451-00	J-017451-07	POGK	57645	NM_017542	22027479	GAUGAGACGCCCAUUUGUU
Plate 2	A10	L-017451-00	J-017451-08	POGK	57645	NM_017542	22027479	GAAAUUCGCUGCCACCGGU
Plate 2	A11	L-032578-01	J-032578-09	MORC2	22880	NM_014941	7662339	CGUCCAGUGAGCUGCGUUA
Plate 2	A11	L-032578-01	J-032578-10	MORC2	22880	NM_014941	7662339	CGGAAUUGUUUACGGUACU
Plate 2	A11	L-032578-01	J-032578-11	MORC2	22880	NM_014941	7662339	CCAGGGUGAUGUUGCGACA
Plate 2	A11	L-032578-01	J-032578-12	MORC2	22880	NM_014941	7662339	GAAAGGACAUGAAGACGCA
Plate 2	B02	L-010319-00	J-010319-05	FOXA1	3169	NM_004496	24497500	GCACUGCAAUACUCGCCUU
Plate 2	B02	L-010319-00	J-010319-06	FOXA1	3169	NM_004496	24497500	CCUCGGAGCAGCAGCAUAA
Plate 2	B02	L-010319-00	J-010319-07	FOXA1	3169	NM_004496	24497500	GAACAGCUACUACGCAGAC
Plate 2	B02	L-010319-00	J-010319-08	FOXA1	3169	NM_004496	24497500	CCUAAACACUUCCUAGCUC
Plate 2	B03	L-004552-00	J-004552-05	GPR56	9289	NM_201525	41584197	GAGACCGUCAGGAGAGAAA
Plate 2	B03	L-004552-00	J-004552-06	GPR56	9289	NM_201525	41584197	GUACAGAACACCAAAGUAG
Plate 2	B03	L-004552-00	J-004552-07	GPR56	9289	NM_201525	41584197	CCAUCAAGGUGCACAUGAA
Plate 2	B03	L-004552-00	J-004552-08	GPR56	9289	NM_201525	41584197	GACAAGAAUUCCAGCCAAG
Plate 2	B04	L-019617-00	J-019617-05	DNAJA1	3301	NM_001539	49472820	GGACAUACAGCUCGUUGAA
Plate 2	B04	L-019617-00	J-019617-06	DNAJA1	3301	NM_001539	49472820	GAUAGGACCUGGAAUGGUU
Plate 2	B04	L-019617-00	J-019617-07	DNAJA1	3301	NM_001539	49472820	GAUCAGUCCUAAAGAUAGA
Plate 2	B04	L-019617-00	J-019617-08	DNAJA1	3301	NM_001539	49472820	UAUCGUAGACCAUAUGAAA
Plate 2	B05	L-016129-02	J-016129-17	C6orf89	221477	NM_152734	109452624	GGAGUAAGAUGCAUAAGAU
Plate 2	B05	L-016129-02	J-016129-18	C6orf89	221477	NM_152734	109452624	ACAAAUGUUACGUGAGCUU
Plate 2	B05	L-016129-02	J-016129-19	C6orf89	221477	NM_152734	109452624	ACUGGAAGGUCUACGUUAU
Plate 2	B05	L-016129-02	J-016129-20	C6orf89	221477	NM_152734	109452624	GUGUAUAAGGUUCUCGCAA
Plate 2	B06	L-015738-00	J-015738-07	MPZL1	9019	NM_024569	46358425	AGUCAUAUAUGCACAGUUA
Plate 2	B06	L-015738-00	J-015738-08	MPZL1	9019	NM_024569	46358425	GAACUAAGGUUGCCUAAAG
Plate 2	B06	L-015738-00	J-015738-09	MPZL1	9019	NM_024569	46358425	GAGAAUACCUAGAACAUAU
Plate 2	B06	L-015738-00	J-015738-10	MPZL1	9019	NM_024569	46358425	GGAAAGAAUUACUGUCUAG
Plate 2	B07	L-012316-00	J-012316-05	KDELR3	11015	NM_016657	8051610	CAGUGUACAUGAUAUAUGG
Plate 2	B07	L-012316-00	J-012316-06	KDELR3	11015	NM_016657	8051610	UAACUACUCACUACCUGUU
Plate 2	B07	L-012316-00	J-012316-07	KDELR3	11015	NM_016657	8051610	GGUACCAGACUGAGAAUUU
Plate 2	B07	L-012316-00	J-012316-08	KDELR3	11015	NM_016657	8051610	AGUCGUGUCUGGAGUAGUA
Plate 2	B08	L-008243-00	J-008243-05	ACTL6A	86	NM_177989	30089996	GAACGGAGGUUUAGCUCAU
Plate 2	B08	L-008243-00	J-008243-06	ACTL6A	86	NM_177989	30089996	CCUACUACAUAGAUACUAA
Plate 2	B08	L-008243-00	J-008243-07	ACTL6A	86	NM_177989	30089996	GUAAAGGGGUUAUCAGGAA
Plate 2	B08	L-008243-00	J-008243-08	ACTL6A	86	NM_177989	30089996	UGGGAUAGUUUCCAAGCUA
Plate 2	B09	L-005238-00	J-005238-05	TFAP2C	7022	NM_003222	39812473	CCGAUAAUGUCAAGUACGA
Plate 2	B09	L-005238-00	J-005238-06	TFAP2C	7022	NM_003222	39812473	ACACUGGAGUCGCCGAAUA
Plate 2	B09	L-005238-00	J-005238-07	TFAP2C	7022	NM_003222	39812473	GUAAACCAGUGGCAGAAUA
Plate 2	B09	L-005238-00	J-005238-08	TFAP2C	7022	NM_003222	39812473	GGACAAGAUUGGGUUGAAU
Plate 2	B10	L-007556-03	J-007556-18	SLC37A3	84255	NM_032295	46361974	ACGAAUAUGAGCCGAAUUA
Plate 2	B10	L-007556-03	J-007556-19	SLC37A3	84255	NM_032295	46361974	CCUAAUUUGCAUUCGGUUA
Plate 2	B10	L-007556-03	J-007556-20	SLC37A3	84255	NM_032295	46361974	GCUCCAUGCUUCACGAAAA
Plate 2	B10	L-007556-03	J-007556-21	SLC37A3	84255	NM_032295	46361974	UGAACAUUCCGACGUGUAA
Plate 2	B11	L-012605-00	J-012605-05	TRIP6	7205	NM_003302	23308730	GAUCGAAGUUUUCACAUUG
Plate 2	B11	L-012605-00	J-012605-06	TRIP6	7205	NM_003302	23308730	CGAAGAAGCUGGUUCACGA
Plate 2	B11	L-012605-00	J-012605-07	TRIP6	7205	NM_003302	23308730	GAUCGCGUCUUUCACGUGG
Plate 2	B11	L-012605-00	J-012605-08	TRIP6	7205	NM_003302	23308730	GGAGGAGACUGUGAGAAUU
Plate 2	C02	L-012563-00	J-012563-05	BCKDHA	593	NM_000709	38372929	GAGGUCAAUUACUGGGAUA
Plate 2	C02	L-012563-00	J-012563-06	BCKDHA	593	NM_000709	38372929	GAACGCCACUUCGUCACUA
Plate 2	C02	L-012563-00	J-012563-07	BCKDHA	593	NM_000709	38372929	UCGGCGGAGUUUAUAGAUA
Plate 2	C02	L-012563-00	J-012563-08	BCKDHA	593	NM_000709	38372929	CGGCAAGGCCAGAUCAUCA
Plate 2	C03	L-031084-01	J-031084-09	NUDT19	390916	XM_372723	89056749	GAAAGGUGGCUGCCGAUCA
Plate 2	C03	L-031084-01	J-031084-10	NUDT19	390916	XM_372723	89056749	CAAGCAGUUUCACCGGAUA
Plate 2	C03	L-031084-01	J-031084-11	NUDT19	390916	XM_372723	89056749	CCAUUUGUAGGGUGCUUAA
Plate 2	C03	L-031084-01	J-031084-12	NUDT19	390916	XM_372723	89056749	GUGAUGAGCUAUAUUUAGA
Plate 2	C04	L-022320-01	J-022320-09	FANCI	55215	NM_018193	82830439	ACAGAGUGGUGACGAGCUA
Plate 2	C04	L-022320-01	J-022320-10	FANCI	55215	NM_018193	82830439	GCAGAAAGAAAUAGCGUCU
Plate 2	C04	L-022320-01	J-022320-11	FANCI	55215	NM_018193	82830439	GAUACUUGUCCUUCGGAAA
Plate 2	C04	L-022320-01	J-022320-12	FANCI	55215	NM_018193	82830439	ACGAAGACCUAGAUGAUAU
Plate 2	C05	L-019103-00	J-019103-05	PHLPP1	23239	NM_194449	37221174	GAAUGUAUAAUGUCCGUAA
Plate 2	C05	L-019103-00	J-019103-06	PHLPP1	23239	NM_194449	37221174	GAUCUAAGGUUGAACGUAA
Plate 2	C05	L-019103-00	J-019103-07	PHLPP1	23239	NM_194449	37221174	GGAAUCAACUGGUCACAUU
Plate 2	C05	L-019103-00	J-019103-08	PHLPP1	23239	NM_194449	37221174	GAUAUUGGCCAUAAUCAAA
Plate 2	C06	L-018765-02	J-018765-17	C1orf74	148304	NM_152485	31542750	GCAAAUUGGUAGAUAGUAC
Plate 2	C06	L-018765-02	J-018765-18	C1orf74	148304	NM_152485	31542750	GGGCAUGUAAAUAGGUAAU
Plate 2	C06	L-018765-02	J-018765-19	C1orf74	148304	NM_152485	31542750	CCGAUUUAGGACUCAGAAU
Plate 2	C06	L-018765-02	J-018765-20	C1orf74	148304	NM_152485	31542750	GGGCUAUCCUGUUCCCUAU
Plate 2	C07	L-017205-01	J-017205-09	DHX33	56919	NM_020162	20336301	CCAAAGGGCUAUCGCAAAG
Plate 2	C07	L-017205-01	J-017205-10	DHX33	56919	NM_020162	20336301	AGCAAGACGUGCCGAGACA
Plate 2	C07	L-017205-01	J-017205-11	DHX33	56919	NM_020162	20336301	GUUAGGUGCUCUUGAACAU
Plate 2	C07	L-017205-01	J-017205-12	DHX33	56919	NM_020162	20336301	GCCGUUAGGCUGAAUGUUA
Plate 2	C08	L-010306-02	J-010306-09	GLYATL2	219970	NM_145016	150010618	GAUAACCCUUUAACGGCAA
Plate 2	C08	L-010306-02	J-010306-10	GLYATL2	219970	NM_145016	150010618	CCAGAUUACCAGAUCGUCA
Plate 2	C08	L-010306-02	J-010306-11	GLYATL2	219970	NM_145016	150010618	UGAAAUAUAUUGAACGCUG
Plate 2	C08	L-010306-02	J-010306-18	GLYATL2	219970	NM_145016	150010618	ACACUGGGCCUUUGGGAAA
Plate 2	C09	L-013592-00	J-013592-09	PSRC1	84722	NM_001005290	73858557	GGACACAGAGUGCGGGAAA
Plate 2	C09	L-013592-00	J-013592-10	PSRC1	84722	NM_001005290	73858557	CCACCGAAGUGACCCAAAU
Plate 2	C09	L-013592-00	J-013592-11	PSRC1	84722	NM_001005290	73858557	UAAGGUUUAUUGUGGAUGA
Plate 2	C09	L-013592-00	J-013592-12	PSRC1	84722	NM_001005290	73858557	GACACAAGGUUCCUGUUUC
Plate 2	C10	L-004090-00	J-004090-18	NEK2	4751	NM_002497	49574505	GGAUCUGGCUAGUGUAAUU
Plate 2	C10	L-004090-00	J-004090-19	NEK2	4751	NM_002497	49574505	GCAGACAGAUCCUGGGCAU
Plate 2	C10	L-004090-00	J-004090-20	NEK2	4751	NM_002497	49574505	GGCAAUACUUAGAUGAAGA
Plate 2	C10	L-004090-00	J-004090-21	NEK2	4751	NM_002497	49574505	GCUAGAAUAUUAAACCAUG
Plate 2	C11	L-009932-00	J-009932-06	TJP2	9414	NM_201629	42518064	GAGCAGAGCUGAACAAAUG
Plate 2	C11	L-009932-00	J-009932-07	TJP2	9414	NM_201629	42518064	GAACGGGUCUGGCAACUAA
Plate 2	C11	L-009932-00	J-009932-08	TJP2	9414	NM_201629	42518064	GGAGUGGUCCGGUUAAAUA
Plate 2	C11	L-009932-00	J-009932-09	TJP2	9414	NM_201629	42518064	GAGCCGAUGUGUAUAGAGA
Plate 2	D02	D-001830-01-05	ON-TARGETplus GAPD Control siRNA (Human)
Plate 2	D03	L-019730-00	J-019730-05	SUMO3	6612	NM_006936	48928057	GCAGGGCACAGUUUCUAGA
Plate 2	D03	L-019730-00	J-019730-06	SUMO3	6612	NM_006936	48928057	GUGGUGCAGUUCAAGAUCA
Plate 2	D03	L-019730-00	J-019730-07	SUMO3	6612	NM_006936	48928057	GGGAUGAAUCUGUAACUUA
Plate 2	D03	L-019730-00	J-019730-08	SUMO3	6612	NM_138316	23510397	GUGGAACGCUGGUUAAAUU
Plate 2	D04	L-004057-00	J-004057-09	PANK1	53354	NM_138316	23510397	AGACAGAGUUGUGUUUGUU
Plate 2	D04	L-004057-00	J-004057-10	PANK1	53354	NM_138316	23510397	AAGCCGUACUGCCUUGAUA
Plate 2	D04	L-004057-00	J-004057-11	PANK1	53354	NM_138316	23510397	CCAUGAAGCUGCUGGCAUA
Plate 2	D04	L-004057-00	J-004057-12	PANK1	53354	NM_178234	30410789	GCGAACUCCUGGCGCUAUU
Plate 2	D05	L-019027-00	J-019027-05	TUSC3	7991	NM_178234	30410789	CAAGUGAGCUACAUUCAUG
Plate 2	D05	L-019027-00	J-019027-06	TUSC3	7991	NM_178234	30410789	UCGAAACUAUUCCAUGAUU
Plate 2	D05	L-019027-00	J-019027-07	TUSC3	7991	NM_178234	30410789	GAGUUCAUCUAUAACAAGA
Plate 2	D05	L-019027-00	J-019027-08	TUSC3	7991	NM_005646	19743835	AGACAUAGGUACUAAUUUG
Plate 2	D06	L-012151-00	J-012151-05	TARBP1	6894	NM_005646	19743835	AACCCUAUCUGGAGAGUUA
Plate 2	D06	L-012151-00	J-012151-06	TARBP1	6894	NM_005646	19743835	GGAAUUAUUGACAGGAUUU
Plate 2	D06	L-012151-00	J-012151-07	TARBP1	6894	NM_005646	19743835	GCUAAAUAGUGUUUCAGAU
Plate 2	D06	L-012151-00	J-012151-08	TARBP1	6894	NM_002628	62422565	GAGGAGGUCUGAUGUGUAA
Plate 2	D07	L-011750-00	J-011750-05	PFN2	5217	NM_002628	62422565	GAGCAUUACGCCAAUAGAA
Plate 2	D07	L-011750-00	J-011750-06	PFN2	5217	NM_002628	62422565	CAAUGGACAUCCGGACAAA
Plate 2	D07	L-011750-00	J-011750-07	PFN2	5217	NM_002628	62422565	GCUACUGCGACGCCAAAUA
Plate 2	D07	L-011750-00	J-011750-08	PFN2	5217	NM_016341	19923454	GCCAAAGAUUCUCUCAAUA
Plate 2	D08	L-004201-00	J-004201-05	PLCE1	51196	NM_016341	19923454	GCUGUAAGGUGGUUCCAUU
Plate 2	D08	L-004201-00	J-004201-06	PLCE1	51196	NM_016341	19923454	GGACUUCCCUGAUAAUUGU
Plate 2	D08	L-004201-00	J-004201-07	PLCE1	51196	NM_016341	19923454	CGACUACCUUUGCUUCUUA
Plate 2	D08	L-004201-00	J-004201-08	PLCE1	51196	NM_032111	55769542	UCAUUGAGGACAACGGGAA
Plate 2	D09	L-013550-02	J-013550-17	MRPL14	64928	NM_032111	55769542	CAGAAGAUGACGCGGGUAC
Plate 2	D09	L-013550-02	J-013550-18	MRPL14	64928	NM_032111	55769542	GGUUGCAGGACUCGUGAAU
Plate 2	D09	L-013550-02	J-013550-19	MRPL14	64928	NM_032111	55769542	CAAGCGGGAAGGCGAGUAU
Plate 2	D09	L-013550-02	J-013550-20	MRPL14	64928	NM_004275	50592989	GAGAAUGGCCCUUGCCUUA
Plate 2	D10	L-006094-00	J-006094-05	MED20	9477	NM_004275	50592989	GAACAGACAUGAUGCGGUC
Plate 2	D10	L-006094-00	J-006094-06	MED20	9477	NM_004275	50592989	GCAAGAGUGUUCAGCAAAC
Plate 2	D10	L-006094-00	J-006094-07	MED20	9477	NM_004275	50592989	GGAGUCUGCUGCUCGAGUU
Plate 2	D10	L-006094-00	J-006094-08	MED20	9477	NM_173853	270265800	CGGAGUACACCGUAGCCAA
Plate 2	D11	L-017757-02	J-017757-10	KRTCAP3	200634	NM_173853	270265800	CGGGAUGAGAUAACAAAUU
Plate 2	D11	L-017757-02	J-017757-11	KRTCAP3	200634	NM_173853	270265800	CACAAGAAUCUAUGAUACA
Plate 2	D11	L-017757-02	J-017757-12	KRTCAP3	200634	NM_173853	270265800	CGGGCAUCACAGAGAAGUU
Plate 2	D11	L-017757-02	J-017757-18	KRTCAP3	200634	NM_013277	21361396	UAAAUGAGAUUGAGCAAAG
Plate 2	E02	D-001830-10-05	NON-targetting control
Plate 2	E03	L-008650-00	J-008650-05	RACGAP1	29127	NM_013277	21361396	GCGAAGUGCUCUGGAUGUU
Plate 2	E03	L-008650-00	J-008650-06	RACGAP1	29127	NM_013277	21361396	CCACAGACACCAGAUAUUA
Plate 2	E03	L-008650-00	J-008650-07	RACGAP1	29127	NM_013277	21361396	GAAGUCACAUCUGCCUGUU
Plate 2	E03	L-008650-00	J-008650-08	RACGAP1	29127	NM_018323	18874095	GGUAGUAAAUGUCAGAGUA
Plate 2	E04	L-006769-00	J-006769-06	PI4K2B	55300	NM_018323	18874095	GUUACAAGGAGGCUGAAUA
Plate 2	E04	L-006769-00	J-006769-07	PI4K2B	55300	NM_018323	18874095	UCUCAAGGUUCAAGUGGAA
Plate 2	E04	L-006769-00	J-006769-08	PI4K2B	55300	NM_018323	18874095	UGGUUUGGCUUGUCAGUGA
Plate 2	E04	L-006769-00	J-006769-09	PI4K2B	55300	NM_006372	23397426	GCACAUAGUGAUUUAGAUG
Plate 2	E05	L-016218-00	J-016218-05	SYNCRIP	10492	NM_006372	23397426	GAGGUUAUGGCAAAGGUAA
Plate 2	E05	L-016218-00	J-016218-06	SYNCRIP	10492	NM_006372	23397426	GUAGAGGUGGUUAUGGAUA
Plate 2	E05	L-016218-00	J-016218-07	SYNCRIP	10492	NM_006372	23397426	GUUAUGCGUUUGUCACUUU
Plate 2	E05	L-016218-00	J-016218-08	SYNCRIP	10492	NM_001005739	54234039	UUCAAGAAGUUGCCAGUUA
Plate 2	E06	L-021174-00	J-021174-05	VPS54	51542	NM_001005739	54234039	CAGGAGGUGUGGAUAUUAU
Plate 2	E06	L-021174-00	J-021174-06	VPS54	51542	NM_001005739	54234039	UCACGAUGUUUGCAGUUAA
Plate 2	E06	L-021174-00	J-021174-07	VPS54	51542	NM_001005739	54234039	CCAGAUCUCUCUACGUUCA
Plate 2	E06	L-021174-00	J-021174-08	VPS54	51542	NM_020865	18497285	CGGCAUGUGGUACGCGAAA
Plate 2	E07	L-013167-01	J-013167-09	DHX36	170506	NM_020865	18497285	GAUCAUAUAUUGACCGAGA
Plate 2	E07	L-013167-01	J-013167-10	DHX36	170506	NM_020865	18497285	GUAAGGGAACUGCGAAGAA
Plate 2	E07	L-013167-01	J-013167-11	DHX36	170506	NM_020865	18497285	AGAAGAGGAUGGUGCGAUA
Plate 2	E07	L-013167-01	J-013167-12	DHX36	170506	NM_006946	5902121	GGAGAAGCUUACUGCGCUA
Plate 2	E08	L-012770-01	J-012770-09	SPTBN2	6712	NM_006946	5902121	CGUACGAGCUGCAGCGCUU
Plate 2	E08	L-012770-01	J-012770-10	SPTBN2	6712	NM_006946	5902121	CCAGAGAGCACUCGGAUAU
Plate 2	E08	L-012770-01	J-012770-11	SPTBN2	6712	NM_006946	5902121	GAGCAGGUCUACCGAGUCA
Plate 2	E08	L-012770-01	J-012770-12	SPTBN2	6712	NM_001164313	256600207	CGUCAAACUUAAAGAUUAC
Plate 2	E09	L-006915-02	J-006915-21	ZBTB24	9841	NM_001164313	256600207	CAGGCAAGCCAGAGUCGAU
Plate 2	E09	L-006915-02	J-006915-22	ZBTB24	9841	NM_001164313	256600207	GCAGCUUGUUGUACACUCA
Plate 2	E09	L-006915-02	J-006915-23	ZBTB24	9841	NM_001164313	256600207	ACUAUGAUCCCAAGACCGA
Plate 2	E09	L-006915-02	J-006915-24	ZBTB24	9841	NM_004399	4758135	CGGCAGAACCUUUGUGUAA
Plate 2	E10	L-011843-00	J-011843-05	DDX11	1663	NM_004399	4758135	GAACUGGCCCCUUACAUGA
Plate 2	E10	L-011843-00	J-011843-06	DDX11	1663	NM_004399	4758135	GCAGAGCUGUACCGGGUUU
Plate 2	E10	L-011843-00	J-011843-07	DDX11	1663	NM_004399	4758135	GGGAUCAACUUCUCUGACA
Plate 2	E10	L-011843-00	J-011843-08	DDX11	1663	NM_006147	24497623	GGAAACUCAUCUUGGUUCA
Plate 2	E11	L-012227-00	J-012227-05	IRF6	3664	NM_006147	24497623	CCCCAGGGCUCGAUCAUUA
Plate 2	E11	L-012227-00	J-012227-06	IRF6	3664	NM_006147	24497623	CGUUUGAGAUCUACUUAUG
Plate 2	E11	L-012227-00	J-012227-07	IRF6	3664	NM_006147	24497623	UAACAUCGUUGCUCAGCUG
Plate 2	E11	L-012227-00	J-012227-08	IRF6	3664	NM_080911	19718750	UUAUCAAGCUAAUGGGAUU
Plate 2	F02	L-011795-00	J-011795-05	UNG	7374	NM_080911	19718750	GAACUCGAAUGGCCUUGUU
Plate 2	F02	L-011795-00	J-011795-06	UNG	7374	NM_080911	19718750	GAAGCGGCACCAUGUACUA
Plate 2	F02	L-011795-00	J-011795-07	UNG	7374	NM_080911	19718750	UAUAGAGGGUUCUUUGGAU
Plate 2	F02	L-011795-00	J-011795-08	UNG	7374	NM_004629	4759335	CAGGUAAUCGAGACACUUA
Plate 2	F03	L-011899-00	J-011899-05	FANCG	2189	NM_004629	4759335	GAGUGGAGCCUCUAAGGAU
Plate 2	F03	L-011899-00	J-011899-06	FANCG	2189	NM_004629	4759335	GGACCUGGCCUUGUUACUA
Plate 2	F03	L-011899-00	J-011899-07	FANCG	2189	NM_004629	4759335	GCAGGGAUGUAAGUCAGAU
Plate 2	F03	L-011899-00	J-011899-08	FANCG	2189	NM_144697	31543068	GAUCGAAGGUUUCCGGUAA
Plate 2	F04	L-018742-02	J-018742-17	C1orf51	148523	NM_144697	31543068	CAGGUAGAAGGGAUGUUAA
Plate 2	F04	L-018742-02	J-018742-18	C1orf51	148523	NM_144697	31543068	GAUUCUCCAUCUAGCGUUU
Plate 2	F04	L-018742-02	J-018742-19	C1orf51	148523	NM_144697	31543068	GGACAGGAUCCAGCGUAUU
Plate 2	F04	L-018742-02	J-018742-20	C1orf51	148523	NM_006824	5803110	AGGAAUGAAGACUCGCAAU
Plate 2	F05	L-019834-01	J-019834-09	EBNA1BP2	10969	NM_006824	5803110	AAGACGACUUCCAGCGAGA
Plate 2	F05	L-019834-01	J-019834-10	EBNA1BP2	10969	NM_006824	5803110	AGUGCUAAACGACGGUAUA
Plate 2	F05	L-019834-01	J-019834-11	EBNA1BP2	10969	NM_006824	5803110	GCAGAAUUCAAGCGGGAUC
Plate 2	F05	L-019834-01	J-019834-12	EBNA1BP2	10969	NM_001025357	197304671	CUAUCUAACUGUACCCGAA
Plate 2	F06	L-034176-02	J-034176-21	AARD	441376	NM_001025357	197304671	AAAAGAUGAUGCUGCGAAU
Plate 2	F06	L-034176-02	J-034176-22	AARD	441376	NM_001025357	197304671	CCCUUUAGGUGGUCUGUGA
Plate 2	F06	L-034176-02	J-034176-23	AARD	441376	NM_001025357	197304671	ACUGAAACGGAACCACUAA
Plate 2	F06	L-034176-02	J-034176-24	AARD	441376	NM_018321	55770899	GGACCAACUUUAUAUGAAA
Plate 2	F07	L-015372-02	J-015372-18	BRIX1	55299	NM_018321	55770899	AGGAUAUGGUUUCGGAACU
Plate 2	F07	L-015372-02	J-015372-19	BRIX1	55299	NM_018321	55770899	CUUUAGUACACCACGGUAU
Plate 2	F07	L-015372-02	J-015372-20	BRIX1	55299	NM_018321	55770899	UUGCAGUUCAGGCGAAGAA
Plate 2	F07	L-015372-02	J-015372-21	BRIX1	55299	NM_030965	13569937	GGGCACGGACAUUCAAUAU
Plate 2	F08	L-014685-01	J-014685-09	ST6GALNAC5	81849	NM_030965	13569937	GCAUGCAAUUGGUAUUUGA
Plate 2	F08	L-014685-01	J-014685-10	ST6GALNAC5	81849	NM_030965	13569937	CUUCAGUACCUUAUCAUUA
Plate 2	F08	L-014685-01	J-014685-11	ST6GALNAC5	81849	NM_030965	13569937	GAUCAAUGUUUAUGGCAUG
Plate 2	F08	L-014685-01	J-014685-12	ST6GALNAC5	81849	NM_134434	20143929	GUUUAAAUCUGCCUAGUGA
Plate 2	F09	L-010572-00	J-010572-05	RAD54B	25788	NM_134434	20143929	CACCUACACUGGCAACAUU
Plate 2	F09	L-010572-00	J-010572-06	RAD54B	25788	NM_134434	20143929	UCAUUCGGCUCCUAAAGAA
Plate 2	F09	L-010572-00	J-010572-07	RAD54B	25788	NM_134434	20143929	AGAUUGAGCUUUAUCGAAA
Plate 2	F09	L-010572-00	J-010572-08	RAD54B	25788	NM_004997	55956913	GGGUUUAUUGAGCGAGACU
Plate 2	F10	L-019896-01	J-019896-09	MYBPH	4608	NM_004997	55956913	CCCAGCAGACUGUGCGGAA
Plate 2	F10	L-019896-01	J-019896-10	MYBPH	4608	NM_004997	55956913	CGUCUGCACCCUAGAGAUC
Plate 2	F10	L-019896-01	J-019896-11	MYBPH	4608	NM_004997	55956913	CCACCAGGCCUACAGUCAA
Plate 2	F10	L-019896-01	J-019896-12	MYBPH	4608	NM_002161	7770073	CCAGAGUUGGUACGAGAAA
Plate 2	F11	L-009272-01	J-009272-09	IARS	3376	NM_002161	7770073	GGACAUAUACUUGCGGGUA
Plate 2	F11	L-009272-01	J-009272-10	IARS	3376	NM_002161	7770073	GCAGAAAACCUCCGCUUUA
Plate 2	F11	L-009272-01	J-009272-11	IARS	3376	NM_002161	7770073	AGAUGUUGCCAGAGGACGA
Plate 2	F11	L-009272-01	J-009272-12	IARS	3376	NM_001013437	61743970	UCUCAGGUCUGGCGAGUGA
Plate 2	G02	L-013475-01	J-013475-09	SEH1L	81929	NM_001013437	61743970	GAAUAUAACAGGAACGGUG
Plate 2	G02	L-013475-01	J-013475-10	SEH1L	81929	NM_001013437	61743970	GCGUUAAGGUCUGGGAUAA
Plate 2	G02	L-013475-01	J-013475-11	SEH1L	81929	NM_001013437	61743970	GAGAUCUCAUGUAAGCUAA
Plate 2	G02	L-013475-01	J-013475-12	SEH1L	81929	NM_144665	31377590	UGUCAAAGUUUAGCCGUUU
Plate 2	G03	L-018289-01	J-018289-09	SESN3	143686	NM_144665	31377590	UCUGAUGUCUCUCGAUAUA
Plate 2	G03	L-018289-01	J-018289-10	SESN3	143686	NM_144665	31377590	GCCGGAAAGUGCUGCGGAA
Plate 2	G03	L-018289-01	J-018289-11	SESN3	143686	NM_144665	31377590	GGUCAUGAGUUUACACACU
Plate 2	G03	L-018289-01	J-018289-12	SESN3	143686	NM_133467	38455425	ACGCCGAACUCAUCGACGA
Plate 2	G04	L-015355-00	J-015355-05	CITED4	163732	NM_133467	38455425	GGCCAGAGCGAGUUCGACU
Plate 2	G04	L-015355-00	J-015355-06	CITED4	163732	NM_133467	38455425	CCUCGGCCGUAAAGUGAAA
Plate 2	G04	L-015355-00	J-015355-07	CITED4	163732	NM_133467	38455425	CCAAAAUAAAACUGGGUCA
Plate 2	G04	L-015355-00	J-015355-08	CITED4	163732	NM_152284	62526041	UGUUAUUUCCUAUGCGAAU
Plate 2	G05	L-015932-01	J-015932-09	CHMP4C	92421	NM_152284	62526041	GCAGCUUGGGCUACCUAAA
Plate 2	G05	L-015932-01	J-015932-10	CHMP4C	92421	NM_152284	62526041	GGAUAUCGCCCAAGAAAUC
Plate 2	G05	L-015932-01	J-015932-11	CHMP4C	92421	NM_152284	62526041	AAGCACGGCACGCAGAAUA
Plate 2	G05	L-015932-01	J-015932-12	CHMP4C	92421	NM_006660	12597621	GGAAUUAGCCCACAUGGUA
Plate 2	G06	L-008763-00	J-008763-05	CLPX	10845	NM_006660	12597621	GCACAAACCCUAGCUAAAU
Plate 2	G06	L-008763-00	J-008763-06	CLPX	10845	NM_006660	12597621	AUAACUACCUCGACAAGUA
Plate 2	G06	L-008763-00	J-008763-07	CLPX	10845	NM_006660	12597621	GAAGACGGGAGGAUGAGUA
Plate 2	G06	L-008763-00	J-008763-08	CLPX	10845	NM_014641	7661965	CAGAAGAGGUGCCACUGUA
Plate 2	G07	L-003506-00	J-003506-07	MDC1	9656	NM_014641	7661965	UAACUGAAAUCCAGCUUGA
Plate 2	G07	L-003506-00	J-003506-08	MDC1	9656	NM_014641	7661965	GGUCAGCCAUUAUGCAUAU
Plate 2	G07	L-003506-00	J-003506-09	MDC1	9656	NM_014641	7661965	GAGCCCACAUCUCAGGUUA
Plate 2	G07	L-003506-00	J-003506-10	MDC1	9656	NM_003940	4507848	AGGAUGAACUGAUCGCUUA
Plate 2	G08	L-006064-00	J-006064-05	USP13	8975	NM_003940	4507848	UAGCGACGAUUAUGAAUAU
Plate 2	G08	L-006064-00	J-006064-06	USP13	8975	NM_003940	4507848	UACCAAAUAUUGAGGAGUU
Plate 2	G08	L-006064-00	J-006064-07	USP13	8975	NM_003940	4507848	UCAACUGGAUCAUUGUUCA
Plate 2	G08	L-006064-00	J-006064-08	USP13	8975	NM_005480	33438581	CGAGUACCAUUAAGAGAAA
Plate 2	G09	L-019980-00	J-019980-05	TROAP	10024	NM_005480	33438581	CGCCUCAAAUCGUGUUUAA
Plate 2	G09	L-019980-00	J-019980-06	TROAP	10024	NM_005480	33438581	CAGGAGAGUUGUAUAAGGU
Plate 2	G09	L-019980-00	J-019980-07	TROAP	10024	NM_005480	33438581	GAGCAUAACUCUGGGACUU
Plate 2	G09	L-019980-00	J-019980-08	TROAP	10024	NM_032142	50811888	UGUGAAGAAAUACGAGAUA
Plate 2	G10	L-032250-01	J-032250-09	CEP192	55125	NM_032142	50811888	GCUCAGCGGUAUUUGGGAA
Plate 2	G10	L-032250-01	J-032250-10	CEP192	55125	NM_032142	50811888	GUCUAGAACUCGAGAAUCA
Plate 2	G10	L-032250-01	J-032250-11	CEP192	55125	NM_032142	50811888	GGUUGAAGCAGUAGAGAGU
Plate 2	G10	L-032250-01	J-032250-12	CEP192	55125	NM_017421	32171224	GGAUAAGAGAAUAGAGUAC
Plate 2	G11	L-010155-01	J-010155-09	COQ3	51805	NM_017421	32171224	CGACAGCGGUGAGGUAAAA
Plate 2	G11	L-010155-01	J-010155-10	COQ3	51805	NM_017421	32171224	GUUCAAACAGUGGUAGGAA
Plate 2	G11	L-010155-01	J-010155-11	COQ3	51805	NM_017421	32171224	UUGCAAGUAUUGUACCAAA
Plate 2	G11	L-010155-01	J-010155-12	COQ3	51805	NM_005572	27436944	GAAGGAGGGUGACCUGAUA
Plate 2	H02	L-004978-00	J-004978-05	LMNA	4000	NM_005572	27436944	UCACAGCACGCACGCACUA
Plate 2	H02	L-004978-00	J-004978-06	LMNA	4000	NM_005572	27436944	UGAAAGCGCGCAAUACCAA
Plate 2	H02	L-004978-00	J-004978-07	LMNA	4000	NM_005572	27436944	CGUGUGCGCUCGCUGGAAA
Plate 2	H02	L-004978-00	J-004978-08	LMNA	4000	NM_030895	189571666	GGUGUAAGAUAGUGUUUAA
Plate 2	H03	L-014499-02	J-014499-17	ZNF696	79943	NM_030895	189571666	ACAGAGUGGCCUCGAGUCA
Plate 2	H03	L-014499-02	J-014499-18	ZNF696	79943	NM_030895	189571666	UGGUGACAGAAUCGAGUUA
Plate 2	H03	L-014499-02	J-014499-19	ZNF696	79943	NM_030895	189571666	GGUACAUACUGUCACGCAU
Plate 2	H03	L-014499-02	J-014499-20	ZNF696	79943	NM_006826	21464103	CAACUAAUCCAGAGAGUAA
Plate 2	H04	L-012329-00	J-012329-05	YWHAQ	10971	NM_006826	21464103	CCAAGAGGCAUUUGAUAUA
Plate 2	H04	L-012329-00	J-012329-06	YWHAQ	10971	NM_006826	21464103	GCUCUUAACUUUUCUGUAU
Plate 2	H04	L-012329-00	J-012329-07	YWHAQ	10971	NM_006826	21464103	GCUGAAAACUAAAUCCAUA
Plate 2	H04	L-012329-00	J-012329-08	YWHAQ	10971	NM_003107	30179901	GACCACCACUCGCUGUACA
Plate 2	H05	L-011779-00	J-011779-06	SOX4	6659	NM_003107	30179901	GACCCGAGCUGGUGCAAGA
Plate 2	H05	L-011779-00	J-011779-07	SOX4	6659	NM_003107	30179901	CGACAAGAUCCCUUUCAUU
Plate 2	H05	L-011779-00	J-011779-08	SOX4	6659	NM_003107	30179901	GGCAAACGCUGGAAGCUGC
Plate 2	H05	L-011779-00	J-011779-09	SOX4	6659	NM_005397	33598949	GAAAUCACUAUUCACACUA
Plate 2	H06	L-010617-00	J-010617-05	PODXL	5420	NM_005397	33598949	UCGGUUAUCUCGCAAAGAA
Plate 2	H06	L-010617-00	J-010617-06	PODXL	5420	NM_005397	33598949	CAAGAUAAGUGCGGCAUAC
Plate 2	H06	L-010617-00	J-010617-07	PODXL	5420	NM_005397	33598949	GGACAUGACCAUCUUAUGA
Plate 2	H06	L-010617-00	J-010617-08	PODXL	5420	NM_007070	16933538	GUAAAGUUAUGCAAUCCAA
Plate 2	H07	L-012339-00	J-012339-05	GLMN	11146	NM_007070	16933538	GCACACAGACCAGCUAUUA
Plate 2	H07	L-012339-00	J-012339-06	GLMN	11146	NM_007070	16933538	GCACAAUUCUUUGAACAGU
Plate 2	H07	L-012339-00	J-012339-07	GLMN	11146	NM_007070	16933538	UGGCAUAUCUAGUAUUUGU
Plate 2	H07	L-012339-00	J-012339-08	GLMN	11146	NM_130840	19913419	CGUGGAUGCUUCUGAUUAA
Plate 2	H08	L-013185-00	J-013185-05	ATP6V0A4	50617	NM_130840	19913419	GAAGUCAGAAGGUGUGAAU
Plate 2	H08	L-013185-00	J-013185-06	ATP6V0A4	50617	NM_130840	19913419	CUGCAUAUAUGACCGGAAA
Plate 2	H08	L-013185-00	J-013185-07	ATP6V0A4	50617	NM_130840	19913419	GGAGGAUCCUGUGACGAAA
Plate 2	H08	L-013185-00	J-013185-08	ATP6V0A4	50617	NM_003603	77404350	AGCAAGAGGAGGCGAGUUA
Plate 2	H09	L-011479-01	J-011479-09	SORBS2	8470	NM_003603	77404350	GGUAAAGAAACAUCGUUGA
Plate 2	H09	L-011479-01	J-011479-10	SORBS2	8470	NM_003603	77404350	AAAUAAAAGCCUUCGGUAA
Plate 2	H09	L-011479-01	J-011479-11	SORBS2	8470	NM_003603	77404350	UUGUAAAGUUGCAUCGCUA
Plate 2	H09	L-011479-01	J-011479-12	SORBS2	8470	NM_015062	40807451	CUAGUUAAGUCCAGACCAA
Plate 2	H10	L-016647-00	J-016647-05	PPRC1	23082	NM_015062	40807451	CGGUACAGCUCUUAUCGUU
Plate 2	H10	L-016647-00	J-016647-06	PPRC1	23082	NM_015062	40807451	GGACUCAGCCUGCUUAUUG
Plate 2	H10	L-016647-00	J-016647-07	PPRC1	23082	NM_015062	40807451	AAAGGAGCGUGCAAUAGAA
Plate 2	H10	L-016647-00	J-016647-08	PPRC1	23082	NM_004698	4758555	GGAGUAAAGAAGCGACGAA
Plate 2	H11	L-019836-01	J-019836-09	PRPF3	9129	NM_004698	4758555	GUUAAAAGACCAAACGAAA
Plate 2	H11	L-019836-01	J-019836-10	PRPF3	9129	NM_004698	4758555	GCUCAGCGAUUACGGACAA
Plate 2	H11	L-019836-01	J-019836-11	PRPF3	9129	NM_004698	4758555	CUGUAUAUAGAGUUCGAAA
Plate 2	H11	L-019836-01	J-019836-12	PRPF3	9129
						NM_012391	6912579	UUAGGUGGCUCAACAAGGA
Plate 3	A02	L-020199-00	J-020199-05	SPDEF	25803	NM_012391	6912579	GAGGAGAGCUGGACCGACA
Plate 3	A02	L-020199-00	J-020199-06	SPDEF	25803	NM_012391	6912579	GCGAAGUGCUCAAGGACAU
Plate 3	A02	L-020199-00	J-020199-07	SPDEF	25803	NM_012391	6912579	CCACAGCUAUGGCCGCUUC
Plate 3	A02	L-020199-00	J-020199-08	SPDEF	25803	NM_018062	49472818	GCGGAUACCUGCUUCAGUA
Plate 3	A03	L-021486-00	J-021486-05	FANCL	55120	NM_018062	49472818	CAGCUGAGAACAAUACUUA
Plate 3	A03	L-021486-00	J-021486-06	FANCL	55120	NM_018062	49472818	AGUGUUGCCUGAAGAUUUA
Plate 3	A03	L-021486-00	J-021486-07	FANCL	55120	NM_018062	49472818	GCAAUAGAAUCACUAAAGG
Plate 3	A03	L-021486-00	J-021486-08	FANCL	55120	NM_005764	41152089	GGUCCAGUGAGCAUGAGAA
Plate 3	A04	L-010635-02	J-010635-17	PDZK1IP1	10158	NM_005764	41152089	CCUAUGAGAAUGUGCCCGA
Plate 3	A04	L-010635-02	J-010635-18	PDZK1IP1	10158	NM_005764	41152089	CUAUGGAAAUGGCCCUAAU
Plate 3	A04	L-010635-02	J-010635-19	PDZK1IP1	10158	NM_005764	41152089	GGAGAGGACAGUCAGCUGA
Plate 3	A04	L-010635-02	J-010635-20	PDZK1IP1	10158	NM_015245	38683796	CCUAGACACUGUUCGGGAA
Plate 3	A05	L-025085-01	J-025085-09	ANKS1A	23294	NM_015245	38683796	CUGCAGGAACUGACGUCAA
Plate 3	A05	L-025085-01	J-025085-10	ANKS1A	23294	NM_015245	38683796	AGACACAGGCUUCUCGUAA
Plate 3	A05	L-025085-01	J-025085-11	ANKS1A	23294	NM_015245	38683796	GCGGUAGGUCCGAAAGAAA
Plate 3	A05	L-025085-01	J-025085-12	ANKS1A	23294	NM_024857	26080430	UAGCAGAAAUGUACAACUA
Plate 3	A06	L-004738-00	J-004738-05	ATAD5	79915	NM_024857	26080430	GCGCAAUAAUGUAUACUUU
Plate 3	A06	L-004738-00	J-004738-06	ATAD5	79915	NM_024857	26080430	UGAAUUGUCUUGCUAGGAA
Plate 3	A06	L-004738-00	J-004738-07	ATAD5	79915	NM_024857	26080430	UGAAUGAUGUGCUAGGAAA
Plate 3	A06	L-004738-00	J-004738-08	ATAD5	79915	NM_024430	24850110	GGAAUGCAUUGUGGUUACA
Plate 3	A07	L-016779-00	J-016779-05	PSTPIP2	9050	NM_024430	24850110	GCUCAAGAAUGUGAACGAA
Plate 3	A07	L-016779-00	J-016779-06	PSTPIP2	9050	NM_024430	24850110	CAAAAGAGCUUACAAUUCA
Plate 3	A07	L-016779-00	J-016779-07	PSTPIP2	9050	NM_024430	24850110	GCAAAGAUCUGCUCAACCU
Plate 3	A07	L-016779-00	J-016779-08	PSTPIP2	9050	NM_003658	21536440	GGAGACCUGCGAUUACUUU
Plate 3	A08	L-012395-00	J-012395-05	BARX2	8538	NM_003658	21536440	GCCAAUACCCUCUUCGGAA
Plate 3	A08	L-012395-00	J-012395-06	BARX2	8538	NM_003658	21536440	GAAAAUGGUUCUUAAAGGU
Plate 3	A08	L-012395-00	J-012395-07	BARX2	8538	NM_003658	21536440	GAACCGAAAGCACGUGAUG
Plate 3	A08	L-012395-00	J-012395-08	BARX2	8538	NM_013252	31747574	AGGAUCAGUUUUACGGAAA
Plate 3	A09	L-021371-01	J-021371-09	CLEC5A	23601	NM_013252	31747574	GAGAAAAGGUGGCGUUGGA
Plate 3	A09	L-021371-01	J-021371-10	CLEC5A	23601	NM_013252	31747574	UGGAUAGUCUCUUAGGCAA
Plate 3	A09	L-021371-01	J-021371-11	CLEC5A	23601	NM_013252	31747574	GAGCCAAACACACUAGAUU
Plate 3	A09	L-021371-01	J-021371-12	CLEC5A	23601	NM_005772	21361284	GAACAUGACUGUAGCGUCC
Plate 3	A10	L-016313-01	J-016313-09	RCL1	10171	NM_005772	21361284	CUGGGAAGUCUCCGGGCUU
Plate 3	A10	L-016313-01	J-016313-10	RCL1	10171	NM_005772	21361284	CUACAGGGGUGGAUGCGUA
Plate 3	A10	L-016313-01	J-016313-11	RCL1	10171	NM_005772	21361284	ACGAAUGGUUCUCGAAUUG
Plate 3	A10	L-016313-01	J-016313-12	RCL1	10171	NM_001100599	154759266	GGGCAAGGAAGUCUGCAGA
Plate 3	A11	L-018065-02	J-018065-18	ZNF707	286075	NM_001100599	154759266	GGAAGCAGCGCGCAGUAGA
Plate 3	A11	L-018065-02	J-018065-19	ZNF707	286075	NM_001100599	154759266	GGAGUGGGCGUGUCUGGAA
Plate 3	A11	L-018065-02	J-018065-20	ZNF707	286075	NM_001100599	154759266	CCAUCUACUUCUCAAGGGA
Plate 3	A11	L-018065-02	J-018065-21	ZNF707	286075	NM_004496	24497500	GCACUGCAAUACUCGCCUU
Plate 3	B02	L-010319-00	J-010319-05	FOXA1	3169	NM_004496	24497500	CCUCGGAGCAGCAGCAUAA
Plate 3	B02	L-010319-00	J-010319-06	FOXA1	3169	NM_004496	24497500	GAACAGCUACUACGCAGAC
Plate 3	B02	L-010319-00	J-010319-07	FOXA1	3169	NM_004496	24497500	CCUAAACACUUCCUAGCUC
Plate 3	B02	L-010319-00	J-010319-08	FOXA1	3169	NM_003184	20357590	GGAAGCAGUUGUUGAUUAU
Plate 3	B03	L-009341-00	J-009341-06	TAF2	6873	NM_003184	20357590	GAAGGGAAUUUCAGGCUAU
Plate 3	B03	L-009341-00	J-009341-07	TAF2	6873	NM_003184	20357590	CCAAGGCCAUAUAAAUUAA
Plate 3	B03	L-009341-00	J-009341-08	TAF2	6873	NM_003184	20357590	GAUGAGACACCUUUGACUA
Plate 3	B03	L-009341-00	J-009341-09	TAF2	6873	NM_024537	13375694	GCAAAUCAACAGUACGUUU
Plate 3	B04	L-014362-02	J-014362-17	CARS2	79587	NM_024537	13375694	UAGUCAUGGUGAUGGGUAU
Plate 3	B04	L-014362-02	J-014362-18	CARS2	79587	NM_024537	13375694	ACGCUUAUUCAACGGCAAA
Plate 3	B04	L-014362-02	J-014362-19	CARS2	79587	NM_024537	13375694	GCACCAAGAGGGCCGUGAA
Plate 3	B04	L-014362-02	J-014362-20	CARS2	79587	NM_002925	52694753	CUGGACACGUCGAGCAUUU
Plate 3	B05	L-008472-02	J-008472-17	RGS10	6001	NM_002925	52694753	AGACCCAGAAGGCGUGAAA
Plate 3	B05	L-008472-02	J-008472-18	RGS10	6001	NM_002925	52694753	AUGCAAGAUAAGACGCAGA
Plate 3	B05	L-008472-02	J-008472-19	RGS10	6001	NM_002925	52694753	GCAUGAUGGCUAAGCUAAC
Plate 3	B05	L-008472-02	J-008472-20	RGS10	6001	NM_004683	68216153	ACUAUAGAAGGGCGAAGAA
Plate 3	B06	L-013396-01	J-013396-09	RGN	9104	NM_004683	68216153	AGGAAGAGUGAUUCGUUUA
Plate 3	B06	L-013396-01	J-013396-10	RGN	9104	NM_004683	68216153	CCAAGCAAGUACAGCGAGU
Plate 3	B06	L-013396-01	J-013396-11	RGN	9104	NM_004683	68216153	GGACAGAUCUCCAACCGCA
Plate 3	B06	L-013396-01	J-013396-12	RGN	9104	NM_002618	46047483	UGAUUUGGGUCCUACUUUA
Plate 3	B07	L-012591-00	J-012591-05	PEX13	5194	NM_002618	46047483	CAGCGGAUGUUAGGUUUAA
Plate 3	B07	L-012591-00	J-012591-06	PEX13	5194	NM_002618	46047483	GAUGAUCUUCCACCCAGUA
Plate 3	B07	L-012591-00	J-012591-07	PEX13	5194	NM_002618	46047483	UUUCAGGGCUGUAUUGGAU
Plate 3	B07	L-012591-00	J-012591-08	PEX13	5194	NM_017858	8923484	GAGAGGACUUCCAGCCUUA
Plate 3	B08	L-020843-00	J-020843-09	TIPIN	54962	NM_017858	8923484	GGACAAUCCAUGUAAUGAU
Plate 3	B08	L-020843-00	J-020843-10	TIPIN	54962	NM_017858	8923484	UGAAUUAGAUCCCUUUCUG
Plate 3	B08	L-020843-00	J-020843-11	TIPIN	54962	NM_017858	8923484	CGACUUGAUCUCCCUAUUU
Plate 3	B08	L-020843-00	J-020843-12	TIPIN	54962	NM_015053	55769553	GAGAUUGAGACGCGUGUAA
Plate 3	B09	L-022098-01	J-022098-09	PPFIA4	8497	NM_015053	55769553	GAGGGAUUAUUGAGCAGAA
Plate 3	B09	L-022098-01	J-022098-10	PPFIA4	8497	NM_015053	55769553	GAACCGAGGGCUUCAUCAA
Plate 3	B09	L-022098-01	J-022098-11	PPFIA4	8497	NM_015053	55769553	AGGCUGUUGUCUUGGUGUA
Plate 3	B09	L-022098-01	J-022098-12	PPFIA4	8497	XM_003960273	410171551	CUACACUGGAGAAGCGCUA
Plate 3	B10	L-190474-00	J-190474-05	LOC101059970	101059970	XM_003960273	410171551	GCAGCAAGCAUCAGCGGGA
Plate 3	B10	L-190474-00	J-190474-06	LOC101059970	101059970	XM_003960273	410171551	GAACGGUCACUGCGGAUGA
Plate 3	B10	L-190474-00	J-190474-07	LOC101059970	101059970	XM_003960273	410171551	GGCCGAAACGCCUGUGGAA
Plate 3	B10	L-190474-00	J-190474-08	LOC101059970	101059970	NM_014281	17978510	UGUACGACCAGGAGCGUUU
Plate 3	B11	L-012505-01	J-012505-09	PUF60	22827	NM_014281	17978510	CAGCCUACAGUGCGGAUAA
Plate 3	B11	L-012505-01	J-012505-10	PUF60	22827	NM_014281	17978510	GCUUCAUUGAGUACGAGAA
Plate 3	B11	L-012505-01	J-012505-11	PUF60	22827	NM_014281	17978510	CCAUCAAGAGCAUCGACAU
Plate 3	B11	L-012505-01	J-012505-12	PUF60	22827	NM_000709	38372929	GAGGUCAAUUACUGGGAUA
Plate 3	C02	L-012563-00	J-012563-05	BCKDHA	593	NM_000709	38372929	GAACGCCACUUCGUCACUA
Plate 3	C02	L-012563-00	J-012563-06	BCKDHA	593	NM_000709	38372929	UCGGCGGAGUUUAUAGAUA
Plate 3	C02	L-012563-00	J-012563-07	BCKDHA	593	NM_000709	38372929	CGGCAAGGCCAGAUCAUCA
Plate 3	C02	L-012563-00	J-012563-08	BCKDHA	593	NM_012089	9961243	GGGCAGAAACAGCGGAUUG
Plate 3	C03	L-007300-01	J-007300-09	ABCB10	23456	NM_012089	9961243	CCAUAGAAGUAUUUACGAA
Plate 3	C03	L-007300-01	J-007300-10	ABCB10	23456	NM_012089	9961243	UCAAGAAGCUCUAGAUCGA
Plate 3	C03	L-007300-01	J-007300-11	ABCB10	23456	NM_012089	9961243	GGAAGAACGGUGUUAGUUA
Plate 3	C03	L-007300-01	J-007300-12	ABCB10	23456	NM_001127394	190360569	AGUAAACUGUGUAGGAUUA
Plate 3	C04	L-015177-02	J-015177-18	TSEN15	116461	NM_001127394	190360569	GGGAGAGAAUCAACCGUAA
Plate 3	C04	L-015177-02	J-015177-19	TSEN15	116461	NM_001127394	190360569	CAGAAAUAGGGUUGACGUA
Plate 3	C04	L-015177-02	J-015177-20	TSEN15	116461	NM_001127394	190360569	ACAUAAACAAUACGGGCGU
Plate 3	C04	L-015177-02	J-015177-21	TSEN15	116461	NM_003292	4507658	GAAGAAGUGCGUAAGAAUA
Plate 3	C05	L-010548-00	J-010548-06	TPR	7175	NM_003292	4507658	UCAGUUGACUCCAGGAAUA
Plate 3	C05	L-010548-00	J-010548-07	TPR	7175	NM_003292	4507658	UCAAGGAGGUUUAGGAAUG
Plate 3	C05	L-010548-00	J-010548-08	TPR	7175	NM_003292	4507658	GGCAUACACUUACUAGAAA
Plate 3	C05	L-010548-00	J-010548-09	TPR	7175	NM_174871	28872764	GGUGGAAACCUACGGGUCA
Plate 3	C06	L-011368-01	J-011368-09	PSMD12	5718	NM_174871	28872764	UGAAAUUGAGCGUGCGCGA
Plate 3	C06	L-011368-01	J-011368-10	PSMD12	5718	NM_174871	28872764	CAGAUUUGGUUCACCGAAU
Plate 3	C06	L-011368-01	J-011368-11	PSMD12	5718	NM_174871	28872764	CCUAUCAAACUUCGAUUAA
Plate 3	C06	L-011368-01	J-011368-12	PSMD12	5718	NM_003851	53759126	CAUAAUUGGUUCUUUGCUA
Plate 3	C07	L-011534-00	J-011534-05	CREG1	8804	NM_003851	53759126	GCAGCGGCGUGCCCUAUUU
Plate 3	C07	L-011534-00	J-011534-06	CREG1	8804	NM_003851	53759126	GAAUCCAUAUGCUACACUG
Plate 3	C07	L-011534-00	J-011534-07	CREG1	8804	NM_003851	53759126	UUGCAAAGCAUUCGUUAUU
Plate 3	C07	L-011534-00	J-011534-08	CREG1	8804	NM_201398	41872402	CCUAUCUACUGGAGAACGA
Plate 3	C08	L-008629-01	J-008629-09	FLAD1	80308	NM_201398	41872402	GCAACUACUAUCAGGUGAA
Plate 3	C08	L-008629-01	J-008629-10	FLAD1	80308	NM_201398	41872402	CCACUUUGGACGUAGGCUU
Plate 3	C08	L-008629-01	J-008629-11	FLAD1	80308	NM_201398	41872402	CCGCCUGCAUUAUGGCACA
Plate 3	C08	L-008629-01	J-008629-12	FLAD1	80308	NM_006591	38492355	ACGAAAACGCGUACUAAAA
Plate 3	C09	L-026692-01	J-026692-09	POLD3	10714	NM_006591	38492355	GGCAUUAUGUCUAGGACUA
Plate 3	C09	L-026692-01	J-026692-10	POLD3	10714	NM_006591	38492355	CAAUUAGUGGUUAGGGAAA
Plate 3	C09	L-026692-01	J-026692-11	POLD3	10714	NM_006591	38492355	UGUAUAGCAAGCUGAGUAA
Plate 3	C09	L-026692-01	J-026692-12	POLD3	10714	NM_031420	22035596	GGUGUGAGGUGACGGUAAA
Plate 3	C10	L-013498-02	J-013498-19	MRPL9	65005	NM_031420	22035596	CAGCAAAGCAGAAUCGGGA
Plate 3	C10	L-013498-02	J-013498-20	MRPL9	65005	NM_031420	22035596	GCUAGAUGCAGUAGACCGA
Plate 3	C10	L-013498-02	J-013498-21	MRPL9	65005	NM_031420	22035596	CGCAGUCGGUGGAGAAUGU
Plate 3	C10	L-013498-02	J-013498-22	MRPL9	65005	NM_001763	27764864	GAUCAGACUUUGUGAGCUU
Plate 3	C11	L-012629-00	J-012629-05	CD1A	909	NM_001763	27764864	GUAGAUACGCCCAUGAAUU
Plate 3	C11	L-012629-00	J-012629-06	CD1A	909	NM_001763	27764864	UGAUAGGUCUUGCGCUUUG
Plate 3	C11	L-012629-00	J-012629-07	CD1A	909	NM_001763	27764864	CAUCUUGGGUCUUCUUGAU
Plate 3	C11	L-012629-00	J-012629-08	CD1A	909	NM_021978	82659118	CGUCGUCACUUGUACCAAA
Plate 3	D02	D-001830-01-05	ON-TARGETplus GAPD Control siRNA (Human)
Plate 3	D03	L-003712-00	J-003712-06	ST14	6768	NM_021978	82659118	GGAGGCCGCUUACGUAAAG
Plate 3	D03	L-003712-00	J-003712-07	ST14	6768	NM_021978	82659118	CACCGACACCGGCUUCUUA
Plate 3	D03	L-003712-00	J-003712-08	ST14	6768	NM_021978	82659118	GUACAGCGGAGUCCCAUUC
Plate 3	D03	L-003712-00	J-003712-09	ST14	6768	NM_032242	49355817	GGACAUAUGCCAUGCGGGU
Plate 3	D04	L-031971-01	J-031971-13	PLXNA1	5361	NM_032242	49355817	CAUGAUUGUGCUAGCGUUU
Plate 3	D04	L-031971-01	J-031971-14	PLXNA1	5361	NM_032242	49355817	CGUCCAAGAUCGUGCGGCU
Plate 3	D04	L-031971-01	J-031971-15	PLXNA1	5361	NM_032242	49355817	GGAAGAAGUUUGCGUCUGU
Plate 3	D04	L-031971-01	J-031971-16	PLXNA1	5361	NM_021933	70778868	CCAACAAGGAGGAGUGUAU
Plate 3	D05	L-021269-02	J-021269-17	MIIP	60672	NM_021933	70778868	UGACUGGAUUGCAGGGUCU
Plate 3	D05	L-021269-02	J-021269-18	MIIP	60672	NM_021933	70778868	GGUCCAUCCUGGCUCAACA
Plate 3	D05	L-021269-02	J-021269-19	MIIP	60672	NM_021933	70778868	GCACCCAGGAGAUGGAAUC
Plate 3	D05	L-021269-02	J-021269-20	MIIP	60672	NM_078630	17975758	GGUGGAUGGAUUAAGAAUA
Plate 3	D06	L-012319-02	J-012319-19	MSL3	10943	NM_078630	17975758	CCAAUUAAGGAAAGUGCCA
Plate 3	D06	L-012319-02	J-012319-20	MSL3	10943	NM_078630	17975758	CAUUAUAUCCCAGCAGAAA
Plate 3	D06	L-012319-02	J-012319-21	MSL3	10943	NM_078630	17975758	UGCCAGACCAACAUCAUAA
Plate 3	D06	L-012319-02	J-012319-22	MSL3	10943	NM_015950	41872659	GUGGUGUGCUACUGCGGAA
Plate 3	D07	L-017261-02	J-017261-17	MRPL2	51069	NM_015950	41872659	GGAUGGAAAUAAAUGACGU
Plate 3	D07	L-017261-02	J-017261-18	MRPL2	51069	NM_015950	41872659	GCAACAGUAGGCCGAGUAU
Plate 3	D07	L-017261-02	J-017261-19	MRPL2	51069	NM_015950	41872659	CCACAAGCAACGUUAUCGA
Plate 3	D07	L-017261-02	J-017261-20	MRPL2	51069	NM_018150	46397374	CGGAAUGACAGAUGUAAGA
Plate 3	D08	L-021044-00	J-021044-05	RNF220	55182	NM_018150	46397374	GGACGUGCAUAUUCCUUUC
Plate 3	D08	L-021044-00	J-021044-06	RNF220	55182	NM_018150	46397374	CAACGGUUCCUAUACCUUU
Plate 3	D08	L-021044-00	J-021044-07	RNF220	55182	NM_018150	46397374	CCAAGCGACUUAAGAACUG
Plate 3	D08	L-021044-00	J-021044-08	RNF220	55182	NM_031901	34304320	ACAUUAAGCAUCGGCGGUA
Plate 3	D09	L-013388-01	J-013388-09	MRPS21	54460	NM_031901	34304320	GCGAAAGAAUCGGGCAGAU
Plate 3	D09	L-013388-01	J-013388-10	MRPS21	54460	NM_031901	34304320	GCGACAGAGGGAAAGCUAU
Plate 3	D09	L-013388-01	J-013388-11	MRPS21	54460	NM_031901	34304320	GCGCAUACAGGACCCUAAA
Plate 3	D09	L-013388-01	J-013388-12	MRPS21	54460	NM_021804	11225608	GACAAGAGCAAACGGUUGA
Plate 3	D10	L-005755-00	J-005755-05	ACE2	59272	NM_021804	11225608	GCGAGUGGCUAAUUUGAAA
Plate 3	D10	L-005755-00	J-005755-06	ACE2	59272	NM_021804	11225608	GCCAUUAUAUGAAGAGUAU
Plate 3	D10	L-005755-00	J-005755-07	ACE2	59272	NM_021804	11225608	GGACAAGUUUAACCACGAA
Plate 3	D10	L-005755-00	J-005755-08	ACE2	59272	NM_018646	21314681	GGAAACAGCGCUACACAUA
Plate 3	D11	L-003607-00	J-003607-09	TRPV6	55503	NM_018646	21314681	CAUGCUGGGUGCCAUAUAU
Plate 3	D11	L-003607-00	J-003607-10	TRPV6	55503	NM_018646	21314681	GGGCUAAUUCUCUGCCUAU
Plate 3	D11	L-003607-00	J-003607-11	TRPV6	55503	NM_018646	21314681	GGCAAGAUCUCAACCGGCA
Plate 3	D11	L-003607-00	J-003607-12	TRPV6	55503	NM_173855	270265785	GUGAUAAGAAAUCGGGUUA
Plate 3	E02	D-001830-10-05	NON-targetting control
Plate 3	E03	L-017746-02	J-017746-09	MORN3	283385	NM_173855	270265785	CCAAAUGCGGGACGAUGAU
Plate 3	E03	L-017746-02	J-017746-10	MORN3	283385	NM_173855	270265785	UUGGGAAGCGAGACGGCUA
Plate 3	E03	L-017746-02	J-017746-11	MORN3	283385	NM_173855	270265785	GCGACUACUAUGUGGGCGA
Plate 3	E03	L-017746-02	J-017746-17	MORN3	283385	NM_152346	22748750	CAACAUGUUCGGCGACCUU
Plate 3	E04	L-016443-01	J-016443-09	SLC43A2	124935	NM_152346	22748750	ACAUGGACUACUCGGUGAA
Plate 3	E04	L-016443-01	J-016443-10	SLC43A2	124935	NM_152346	22748750	ACAAGUAUGGCCCGAGGAA
Plate 3	E04	L-016443-01	J-016443-11	SLC43A2	124935	NM_152346	22748750	GGGUGGGCUCUAGGAGUUA
Plate 3	E04	L-016443-01	J-016443-12	SLC43A2	124935	NM_014614	40788002	GUGUUGAAAUAGCGGAAUU
Plate 3	E05	L-022757-01	J-022757-09	PSME4	23198	NM_014614	40788002	CAACUGGAGGUUCGAGAAA
Plate 3	E05	L-022757-01	J-022757-10	PSME4	23198	NM_014614	40788002	GUGAAGAAGAUGAGCGAAC
Plate 3	E05	L-022757-01	J-022757-11	PSME4	23198	NM_014614	40788002	AUGCAAUUGUAGUUCGAAA
Plate 3	E05	L-022757-01	J-022757-12	PSME4	23198	NM_022908	12597652	UGGAAAGCCUGUCGACGUU
Plate 3	E06	L-014234-01	J-014234-09	NT5DC2	64943	NM_022908	12597652	CUAUAGUGAUCUGGCGGAU
Plate 3	E06	L-014234-01	J-014234-10	NT5DC2	64943	NM_022908	12597652	ACGUUGAGGUCUACGGCUU
Plate 3	E06	L-014234-01	J-014234-11	NT5DC2	64943	NM_022908	12597652	CCAGAAGGGAUUCGGAAGU
Plate 3	E06	L-014234-01	J-014234-12	NT5DC2	64943	NM_207380	155029551	ACAGAUGGCGGGACGGAAA
Plate 3	E07	L-032054-02	J-032054-17	C15orf52	388115	NM_207380	155029551	GAAUAAAUGAAGUAGCGAU
Plate 3	E07	L-032054-02	J-032054-18	C15orf52	388115	NM_207380	155029551	CCAAAAUAGUCUACGGCCA
Plate 3	E07	L-032054-02	J-032054-19	C15orf52	388115	NM_207380	155029551	GCCUAAUCUCGUAAGCUAA
Plate 3	E07	L-032054-02	J-032054-20	C15orf52	388115	NM_207380	155029551	GCCUAAUCUCGUAAGCUAA
