# Supplementary material for: Identification of Post-Transcriptional Modulators of Breast Cancer Transcription Factor Activity Using MINDy
Source: PLoS One. 2016 Dec 20;11(12):e0168770. doi: 10.1371/journal.pone.0168770 (PMC5173250; doi:10.1371/journal.pone.0168770)
Supplement: S2 Table — (XLSX) [file pone.0168770.s005.xlsx]

## Sheet: Sheet1
MODULATOR	MODULATED TF
ABCB10	FOXA1
ACE2	FOXA1
ACTL6A	FOXA1
AHCTF1	FOXA1
ANKS1A	FOXA1
AQP5	FOXA1
ATAD2	FOXA1
ATAD5	FOXA1
ATP6V0A4	FOXA1
BARX2	FOXA1
BRAF	FOXA1
BRIX1	FOXA1
C1orf51	FOXA1
C1orf74	FOXA1
C6orf89	FOXA1
C8orf85	FOXA1
CA13	FOXA1
CARS2	FOXA1
CCDC14	FOXA1
CD1A	FOXA1
CDK18	FOXA1
CENPF	FOXA1
CENPV	FOXA1
CEP192	FOXA1
CHMP1B	FOXA1
CHMP4C	FOXA1
CITED4	FOXA1
CLEC5A	FOXA1
CLPX	FOXA1
COPA	FOXA1
COQ3	FOXA1
COX10	FOXA1
CREG1	FOXA1
DDX10	FOXA1
DDX11	FOXA1
DHX33	FOXA1
DHX36	FOXA1
DSG2	FOXA1
DSP	FOXA1
EBNA1BP2	FOXA1
ECT2	FOXA1
EPRS	FOXA1
FAM189B	FOXA1
FANCG	FOXA1
FANCI	FOXA1
FANCL	FOXA1
FJX1	FOXA1
FLAD1	FOXA1
FOXP4	FOXA1
GALNTL4	FOXA1
GLMN	FOXA1
GLYATL2	FOXA1
GPR56	FOXA1
GRB14	FOXA1
IARS	FOXA1
IRF6	FOXA1
KDELR3	FOXA1
KIF11	FOXA1
KRTCAP3	FOXA1
LCLAT1	FOXA1
LMNA	FOXA1
LOC100132999	FOXA1
LOC401397	FOXA1
LOC730256	FOXA1
LRFN4	FOXA1
MDC1	FOXA1
MED20	FOXA1
MESP1	FOXA1
MORC2	FOXA1
MORN3	FOXA1
MPZL1	FOXA1
MRPL14	FOXA1
MRPL9	FOXA1
MRPS21	FOXA1
MYBPH	FOXA1
NEK2	FOXA1
NUDT19	FOXA1
NUSAP1	FOXA1
ORC3	FOXA1
OXCT1	FOXA1
PAM	FOXA1
PANK1	FOXA1
PBK	FOXA1
PDZK1IP1	FOXA1
PERP	FOXA1
PEX13	FOXA1
PFN2	FOXA1
PHLPP1	FOXA1
PI4K2B	FOXA1
PLCE1	FOXA1
PODXL	FOXA1
POGK	FOXA1
POLD3	FOXA1
POLR3C	FOXA1
PPFIA4	FOXA1
PPRC1	FOXA1
PRPF3	FOXA1
PRPS2	FOXA1
PRSS16	FOXA1
PRSS3	FOXA1
PSMD12	FOXA1
PSRC1	FOXA1
PSTPIP2	FOXA1
PUF60	FOXA1
RACGAP1	FOXA1
RAD54B	FOXA1
RBM34	FOXA1
RCL1	FOXA1
RGN	FOXA1
RGS10	FOXA1
RNF220	FOXA1
SEH1L	FOXA1
SERBP1	FOXA1
SESN3	FOXA1
SGOL2	FOXA1
SLC37A3	FOXA1
SLC43A2	FOXA1
SMC4	FOXA1
SNRPG	FOXA1
SORBS2	FOXA1
SOX4	FOXA1
SPTBN2	FOXA1
ST6GALNAC5	FOXA1
SUMO3	FOXA1
SYNCRIP	FOXA1
TAF2	FOXA1
TARBP1	FOXA1
TFAP2C	FOXA1
THNSL1	FOXA1
TIFA	FOXA1
TIPIN	FOXA1
TJP2	FOXA1
TMEM48	FOXA1
TOP2A	FOXA1
TPR	FOXA1
TROAP	FOXA1
TRPV6	FOXA1
TSEN15	FOXA1
TUSC3	FOXA1
UBE2Q1	FOXA1
UBE2T	FOXA1
UCHL3	FOXA1
UNG	FOXA1
USP13	FOXA1
VPS54	FOXA1
VTCN1	FOXA1
WNK2	FOXA1
YWHAQ	FOXA1
ZBTB24	FOXA1
ZDHHC13	FOXA1
ZFP82	FOXA1
ZNF232	FOXA1
ZNF696	FOXA1
ZNF707	FOXA1
BAIAP2L1	FOXA1, ESR1
C18orf56	FOXA1, ESR1
GRHL1	FOXA1, ESR1
ITGA6	FOXA1, ESR1
NCAPD3	FOXA1, ESR1
NFIX	FOXA1, ESR1
PLEKHG6	FOXA1, ESR1
PTPRK	FOXA1, ESR1
RCAN3	FOXA1, ESR1
SMPDL3B	FOXA1, ESR1
VRK2	FOXA1, ESR1
CNKSR3	FOXA1, ESR1, GATA3
ERRFI1	FOXA1, ESR1, GATA3
ETV4	FOXA1, ESR1, GATA3
KRT15	FOXA1, ESR1, GATA3
LAMC2	FOXA1, ESR1, GATA3
SLC28A3	FOXA1, ESR1, GATA3
SLC6A9	FOXA1, ESR1, GATA3
SOX9	FOXA1, ESR1, GATA3
VANGL2	FOXA1, ESR1, GATA3
EFNA4	FOXA1, GATA3
MT1G	FOXA1, GATA3
RTKN	FOXA1, GATA3
SERTAD2	FOXA1, GATA3
TSPAN6	FOXA1, GATA3
XPO6	FOXA1, GATA3
MIIP	SPDEF
MRPL2	SPDEF
MSL3	SPDEF
PLXNA1	SPDEF
ST14	SPDEF
ARHGEF2	SPDEF, FOXA1, GATA3
C15orf52	SPDEF (in-modulator)
NT5DC2	SPDEF (in-modulator)
PSME4	SPDEF (in-modulator)
